# Supplementary material for: Identification of Key Metabolic Pathways and Biomarkers Underlying Flowering Time of Guar (Cyamopsis tetragonoloba (L.) Taub.) via Integrated Transcriptome-Metabolome Analysis
Source: Genes (Basel). 2021 Jun 22;12(7):952. doi: 10.3390/genes12070952 (PMC8303896; doi:10.3390/genes12070952)
Supplement: Supplementary file 1 [file genes-12-00952-s001.zip]

Archive with 14 entries (14 files):
- .DS_Store
- genes-1196441-supplementary-figures-final.pdf
- Supplementary  Figure1.jpg
- Supplementary description.pdf
- Supplementary Figure2.jpg
- Supplementary Figure3.jpg
- Supplementary Table1.csv
- Supplementary Table2.csv
- Supplementary Table3.csv
- Supplementary Table4.csv
- Supplementary Table5.csv
- Supplementary Table6.csv
- Supplementary Table7.csv
- Supplementary Table8.csv
