# Supplementary material for: Identification of Key Metabolic Pathways and Biomarkers Underlying Flowering Time of Guar (Cyamopsis tetragonoloba (L.) Taub.) via Integrated Transcriptome-Metabolome Analysis
Source: Genes (Basel). 2021 Jun 22;12(7):952. doi: 10.3390/genes12070952 (PMC8303896; doi:10.3390/genes12070952)
Supplement: Supplementary file 1 [file genes-12-00952-s001.zip › Supplementary Table1.csv]

Metabolite name	ID (KEGG)	p.value	FDR	log2(FC)	Shiny GAM name	2018	pvalue 2018	FDR in 2018
L-Asparagine, N,N2-bis(trimethylsilyl)-, trimethylsilyl ester	C00152	7,03E-07	6,82E-05	0,84503	L-Asparagine
Myo-Inositol (6TMS)	C00137	1,55E-06	7,53E-05	0,67029	myo-Inositol	Myo-Inositol (6TMS)	1,12E-07	5,64E-11
Glutamic acid	C00217	1,82E-05	0,00046974	0,84388	no
Chiro-Inositol (6TMS)	C19891	1,94E-05	0,00046974	0,922	no	Chiro-Inositol (6TMS)	1,38E-08	7,22E-07
Piperidine-2-carboxylic acid 2TMS	C04092	3,79E-05	0,00073514	2,8074	no
Propanoic acid, 3-[bis(trimethylsilyl)amino]-2-methyl-, trimethylsilyl ester	C00163	8,03E-05	0,0012984	1,0171	Propanoate	Propanoic acid	not significant	not significant
Malic acid (3TMS)	C00149	9,87E-05	0,0013682	0,4675	(S)-Malate	Malic acid (3TMS)	0,00667757	0,00023002
Citric acid	C00158	0,00013641	0,001654	1,1191	Citrate	Citric acid (4TMS)	3,45E-05	1,57E-09
Liquiritigenin	C09762	0,00022684	0,0024448	1,1312	no
Tetronic acid (TMS)	C00198	0,00045063	0,0039737	0,35364	no	Tetronic acid (4TMS)	7,80E-07	7,77E-13
Cinnamic acid, 3,4-dihydroxy (3TMS)	C00811	0,00056165	0,00454	2,2439	4-Coumarate	Cinnamic acid(3TMS)	6,53E-07	1,27E-11
Hexenedioic acid	C06104	0,00099565	0,0069589	2,1676	no
Cysteine, S-methyl-, DL- (2TMS)	C04352	0,0010761	0,0069589	2,1329	no
Sugar NA (Lactose)	C00243	0,0012818	0,007771	-1,7263	Lactose
D-Xylopyranose (4TMS)	C01510	0,0016594	0,0094681	1,4475	no	D-Xylopyranose (4TMS)	0,0133345	0,00024062
Succinic acid	C00042	0,002299	0,012389	0,41504	Succinate
9, 12-Octadecadienoic acid, n- (1TMS)	C01595	0,0035742	0,016643	0,49304	Linoleate
Ascorbic acid	C00072	0,0039586	0,017454	0,2713	no
Proline	C01879	0,0044044	0,018575	0,80735	Pidolic acid
Sucrose	C00089	0,0050402	0,020072	0,14439	Sucrose	Sucrose (8TMS)	1,31E-05	4,74E-09
Ribitol	C00474	0,0051731	0,020072	0,2139	no
MethylPhosphate	C00002	0,0059676	0,021439	0,32484	no
D-Fructose-_-D-glucopyranosyl (8TMS)	C00095	0,0078693	0,026598	1,0542	no	Fructose-glucopyranosyl (8TMS)	1,08E-05	9,11E-06
L-Threonic acid	HMDB0000943	0,0084156	0,027211	0,53434	no	Liquiritigenin	5,32E-07	1,53E-07
Serine	C00065	0,0087177	0,027278	0,39366	L-Serine	Serine (3TMS)	0,001	6,24E-07
aspatric acid	C00049	0,0092431	0,028018	0,62149	L-Aspartate
Alanine	CE0469	0,009877	0,029032	0,43494	no
Adenosine-tetrakis(trimethylsilyl)-	C00212	0,012131	0,03461	0,58496	no
alfa-Linolenic acid	C06427	0,014286	0,039593	0,21474	(9Z,12Z,15Z)-Octadecatrienoic acid
L-Valine	C00183	0,020716	0,051524	0,78182	no
sitosterol	C01753	0,035179	0,083227	0,62891	no
Phytol	C01389	0,037534	0,086685	0,16888	no
D-Ribose, 2,3,4,5-tetrakis-O-(trimethylsilyl)-	C00121	0,039334	0,088731	-0,62936	no
Glyceric acid (3TMS)	C00258	0,043512	0,095923	0,41504	D-Glycerate
Melibiose (8TMS)	C05402	0,047704	0,10059	1,228	Melibiose
_-Tocopherol (vitamin E), trimethysilyl derivative	C02477	0,04983	0,10284	0,55254	no
_-D-Galactopyranoside (4TMS)	C03619	0,064309	0,12731	0,36381	no
Threonine	C06055	0,069915	0,13563	0,26303	no
D-Glucose, 4-O-[2,3,4,6-tetrakis-O-(trimethylsilyl)-_-D-galactopyranosyl]-2,3,5,6-tetrakis-O-(////D-Glucose-_-D-glucopyranosyl (8TMS)	C00031	0,088345	0,16803	0,76042	D-Glucose
Arabinitol	C00532	0,10959	0,20057	-0,47249	no
Stigmasterol trimethylsilyl ether	C05442	0,11671	0,20583	0,38589	no
D-Turanose (6TMS)	C19636	0,21454	0,34116	0,55887	no
GlycosideNA(2-O-Glycerol-_-d-galactopyranoside (6TMS)	C04315	0,22519	0,34746	0,27065	no	GlycosideNA	4,54E-07	3,19E-06
Caproate	C05548	0,22567	0,34746	0,37941	no
Hexacosanoic acid, 2-[(trimethylsilyl)oxy]-, trimethylsilyl ester	C21931	0,235	0,35617	0,58722	no
Thymol-_-D-glucopyranoside (4TMS)	C09908	0,25581	0,37597	0,17403	no
Eicosatrienoic acid	CE6250	0,27051	0,39163	0,13327	no
Fumaric acid	C00122	0,48889	0,64078	0,16506	no
Glycerol	C00116	0,49545	0,64078	0,062156	no
Dithiane	C01871	0,50452	0,64393	0,15754	no
Propanoic acid	C00236	0,51983	0,65307	-0,32623	3-Phospho-D-glyceroyl phosphate
Glucose-6-phosphate (6TMS)	C00092	0,5431	0,66685	0,19265	no
Maltose	C00208	0,55334	0,67093	0,37551	no
Octadecanoic acid	C01530	0,65792	0,76551	-0,092446	no	Octadecadienoic acid	8,25E-07	5,59E-13
Hexadecanoic acid	C00249	0,66987	0,76551	-0,04182	Hexadecanoic acid
_-d-Glucopyranoside, hexadecanoate (3TMS)//D-Altro-2-Heptulose	C04473	0,67081	0,76551	0,055495	no
_-D-Galactopyranoside (4TMS)	C00124	0,76588	0,85392	-0,10852	D-Galactose
_-L-Mannofuranose (4TMS)	C00936	0,80855	0,87853	-0,054448	no
Ketomalonic acid hydrate (tms)	C00830	0,81513	0,87853	0,061401	no
Mannose, 6-deoxy-2,3,4,5-tetrakis-O-(trimethylsilyl)-, L-	C00159	0,82556	0,87999	-0,089267	no
Malonic acid	C02170	0,87621	0,92383	-0,010726	no
SugarNA(_-D-Ribofuranoside)	C21057	0,90337	0,94223	-0,039528	no
Butanoic acid, 4-amino- (3TMS)	C00246	0,94723	0,96717	0,02272	Hexadecanoic acid,Pidolic acid,(9Z,12Z,15Z)-Octadecatrienoic acid
