# Supplementary material for: Identification of Key Metabolic Pathways and Biomarkers Underlying Flowering Time of Guar (Cyamopsis tetragonoloba (L.) Taub.) via Integrated Transcriptome-Metabolome Analysis
Source: Genes (Basel). 2021 Jun 22;12(7):952. doi: 10.3390/genes12070952 (PMC8303896; doi:10.3390/genes12070952)
Supplement: Supplementary file 1 [file genes-12-00952-s001.zip › Supplementary Table2.csv]

Phenotype	Line_sample	Total amount of reads before filtration (million reads)	GC%	After trimmomatic, bbmap, sortMeRNA and Rcorrector (million reads)
Early flowering	34_1	31,3	43	25,7 (82,4%)
Early flowering	34_2	28,1	43	21,9 (78,2%)
Early flowering	34_3	29	43	23,4 (80,8%)
Early flowering	97_1	24,3	42	21,9 (90,4%)
Early flowering	97_2	26,9	43	22,3 (83,0%)
Early flowering	97_3	22,1	42	17,9 (81,2%)
Early flowering	97_4	26,5	43	21,9 (83,1%)
Early flowering	69_1	30,4	42	24,9 (81,9%)
Early flowering	69_2	25,3	43	20,8 (82,3%)
Delayed flowering	28_1	29,4	43	23,7 (80,8%)
Delayed flowering	28_2	29	43	23,2 (80,3%)
Delayed flowering	28_3	26,7	42	22,2 (83,4%)
Delayed flowering	75_1	35,2	43	29,1 (82,9%)
Delayed flowering	75_2	23,2	42	19,3 (83,3%)
Delayed flowering	75_3	24,1	43	19,9 (83,0%)
