# Supplementary material for: Identification of Key Metabolic Pathways and Biomarkers Underlying Flowering Time of Guar (Cyamopsis tetragonoloba (L.) Taub.) via Integrated Transcriptome-Metabolome Analysis
Source: Genes (Basel). 2021 Jun 22;12(7):952. doi: 10.3390/genes12070952 (PMC8303896; doi:10.3390/genes12070952)
Supplement: Supplementary file 1 [file genes-12-00952-s001.zip › Supplementary Table3.csv]

	Trinity genome guided		Trinity de novo 25mer		Trinity de novo 32mer		rnaSPAdes
	Total Busco markers found	Total Busco markers found	Total Busco markers found	Total Busco markers found	Total Busco markers found	Total Busco markers found	Total Busco markers found	Total Busco markers found
Busco status	(Embryophyta)	(Fabaceae)	(Embryophyta)	(Fabaceae)	(Embryophyta)	(Fabaceae)	(Embryophyta)	(Fabaceae)
Complete BUSCOs (%)	1,465 (90,8%)	4,421 (82,4%)	1,434 (88,9%)	4,303 (80,2%)	1,447 (89,6%)	4,325 (80,6%)	1,019 (63,1%)	3,422 (63,8%)
Complete and single-copy BUSCOs (S)	1,091(67,6%)	3,438 (64,1%)	950 (58,9%)	2,995 (55,8%)	1,124 (69,6%)	3,397 (63,3%)	861 (53,3%)	2,907 (54,2%)
Complete and duplicated BUSCOs (D)	374 (23,2%)	1,067 (18,3%)	484 (30,0%)	1,308 (24,4%)	323 (20,0%)	928 (17,3%)	158 (9,8%)	515 (9,6%)
Fragmented BUSCOs (F)	111 (6,9%)	258 (3,7%)	126 (7,8%)	239 (4,5%)	115 (7,1%)	223 (4,2%)	402 (24,9%)	548 (10,2%)
Missing BUSCOs (M)	38 (2,3%)	847 (13,9%)	54 (3,3%)	824 (15,3%)	52 (3,3%)	818 (15,2)	193 (12,0%)	1,396 (26,0%)
Total BUSCO groups searched	1,614	5,366	1,614	5,366	1,614	5,366	1,614	5,366
