# Supplementary material for: Identification of Key Metabolic Pathways and Biomarkers Underlying Flowering Time of Guar (Cyamopsis tetragonoloba (L.) Taub.) via Integrated Transcriptome-Metabolome Analysis
Source: Genes (Basel). 2021 Jun 22;12(7):952. doi: 10.3390/genes12070952 (PMC8303896; doi:10.3390/genes12070952)
Supplement: Supplementary file 1 [file genes-12-00952-s001.zip › Supplementary Table4.csv]

	E34_1	E34_2	E34_3	E97_1	E97_2	E97_4	E69_1	E69_2	D28_1	D28_2	D28_3	D75_1	D75_2	D75_3
Mean number of counts	305	251	267	230	261	267	283	250	260	268	252	348	225	234
Maximum number of counts	831190	582240	742830	830692	597099	324739	688788	528975	567477	747693	729899	620106	808886	702530
Minimum number of counts	0	0	0	0	0	0	0	0	0	0	0	0	0	0
