# Supplementary material for: Identification of Key Metabolic Pathways and Biomarkers Underlying Flowering Time of Guar (Cyamopsis tetragonoloba (L.) Taub.) via Integrated Transcriptome-Metabolome Analysis
Source: Genes (Basel). 2021 Jun 22;12(7):952. doi: 10.3390/genes12070952 (PMC8303896; doi:10.3390/genes12070952)
Supplement: Supplementary file 1 [file genes-12-00952-s001.zip › Supplementary Table7.csv]

gene ID	pvalue	log2FoldChange	padj	baseMean
AT1G01030.1	0,033700644	-0,576713865	0,193752678	119,6067668
AT1G01040.1	0,771064178	-0,067743419	0,913724843	965,5481552
AT1G01050.2	0,010303459	0,903858964	0,094031417	114,6247676
AT1G01060.4	1,51E-05	-1,75774631	0,000971719	1470,891352
AT1G01090.1	0,043821141	-0,387122585	0,226158516	4454,816944
AT1G01120.1	0,030091374	-0,588637776	0,180853767	216,9442877
AT1G01140.1	0,000186487	-1,467836292	0,006257166	2233,204347
AT1G01170.1	0,410451945	0,158886331	0,706324283	1115,637239
AT1G01180.1	0,853952845	0,071063701	0,948624335	27,85652338
AT1G01200.1	0,847007418	-0,113243039	0,946097242	35,73688305
AT1G01220.5	0,139515355	0,217956884	0,422425695	388,8620198
AT1G01225.1	0,174044611	0,359051547	0,471987636	100,5615591
AT1G01250.1	0,080367308	0,725250422	0,315875296	135,1772806
AT1G01260.2	0,4538787	0,15540682	0,738228438	288,5035325
AT1G01290.2	0,016661881	0,552308524	0,127156629	128,8153134
AT1G01300.1	0,000517389	0,701182483	0,0129001	1377,980783
AT1G01320.2	0,097148151	-0,43809544	0,349092119	6058,033265
AT1G01350.1	0,579485785	0,073591018	0,815477549	297,4386924
AT1G01360.1	0,181816941	0,203345276	0,481604824	1209,907707
AT1G01370.4	0,508939128	0,186180311	0,773841667	87,80942997
AT1G01380.1	0,591691187	0,227405966	0,823229565	87,55960891
AT1G01480.2	0,877493274	0,398847101	NA	0,400620894
AT1G01490.1	0,791508813	-0,071124436	0,922786172	174,5739102
AT1G01490.3	0,441723045	-0,235185842	0,730146825	68,10167896
AT1G01500.1	0,9664013	-0,0092024	0,989101441	190,9912847
AT1G01510.1	0,067953417	-0,333917182	0,288011046	389,4827945
AT1G01540.2	0,54141181	-0,20396864	0,793998884	342,4842092
AT1G01630.1	0,049116113	-0,807216295	0,240921038	575,1003019
AT1G01650.1	0,611495585	-0,092511973	0,834089893	1780,940932
AT1G01700.4	0,766788753	0,071094075	0,911208327	98,92894467
AT1G01710.1	0,347596838	0,145084656	0,65610786	511,6011906
AT1G01720.1	0,461141119	-0,20711465	0,743413421	1526,301268
AT1G01730.1	1,49E-05	0,722675023	0,000962087	706,5392736
AT1G01760.3	0,382733367	-0,185110654	0,684103736	99,88159789
AT1G01770.1	0,001298864	0,648359205	0,024646264	99,99928123
AT1G01820.1	0,578637772	0,098726866	0,815076464	5618,211359
AT1G01830.2	0,057233563	-0,397052617	0,262996752	275,7146912
AT1G01860.1	0,010846095	0,339361042	0,096994514	540,6808289
AT1G01880.1	0,82211215	-0,034624718	0,934857269	338,8050023
AT1G01910.1	0,745213595	-0,053553968	0,902467603	246,809243
AT1G01920.3	0,125238524	0,229740069	0,399824295	279,0082328
AT1G01930.1	0,005697426	-0,409045378	0,065080855	282,110503
AT1G01940.1	0,002437536	-0,491300256	0,037960501	265,77043
AT1G02010.4	0,347986835	1,570100388	NA	0,807125998
AT1G02010.6	0,123696815	1,590558097	0,397010002	2,371134531
AT1G02020.1	0,82318408	-0,048333996	0,935438138	289,4281074
AT1G02030.1	0,211229301	1,489782897	0,51763163	1,973377501
AT1G02065.1	0,821098712	-0,14381925	0,934391529	20,52301397
AT1G02065.2	0,406895191	1,220219797	NA	0,923366403
AT1G02070.1	0,992048403	-0,003206855	0,9971381	99,18477635
AT1G02080.2	0,095737122	-0,327127025	0,346871501	1270,469088
AT1G02090.1	0,100393777	0,211146496	0,355211304	717,6485448
AT1G02100.3	0,463973465	-0,178188642	0,745152175	228,2394136
AT1G02110.1	0,924394938	0,025684877	0,97456124	586,7993789
AT1G02120.1	0,006952164	0,47693682	0,073426945	194,0726217
AT1G02130.1	0,583169225	0,080431924	0,81783453	2188,713108
AT1G02140.1	0,328626358	0,160850015	0,639174436	1956,527468
AT1G02145.3	0,125767288	0,275136269	0,40090703	130,7959264
AT1G02160.1	0,177221902	0,326589774	0,475458301	285,3349767
AT1G02170.1	0,353620372	0,181746017	0,66066322	183,2833856
AT1G02260.2	0,045242217	0,617296126	0,230269926	122,3888909
AT1G02305.1	0,26691451	-0,22896481	0,579675319	15026,45575
AT1G02330.1	0,044374033	0,275847483	0,227719123	377,7015539
AT1G02390.1	0,065744848	-0,749541906	0,28330949	143,8163933
AT1G02400.1	0,61644642	-1,051030893	0,837096644	3,166426893
AT1G02410.2	0,123867163	0,189598527	0,397288577	311,3326102
AT1G02420.1	0,542901459	0,119637463	0,794949543	56,6203239
AT1G02475.1	0,485049633	-0,149473802	0,758829148	642,9343005
AT1G02500.2	0,947177619	-0,013354287	0,982042434	9743,666634
AT1G02520.3	0,199053228	-0,411041897	0,50269652	181,2282438
AT1G02560.1	0,08098336	0,262517406	0,317126683	7346,1746
AT1G02610.1	0,945987548	-0,029457904	0,981691068	138,582277
AT1G02630.1	0,1767867	-0,392351843	0,475004812	4017,810169
AT1G02640.1	0,928217843	0,061154857	0,975649188	8,742831336
AT1G02660.1	0,420830533	0,40428263	0,714185937	27,08173374
AT1G02700.1	0,021159895	-3,951972998	0,146991139	9,08797001
AT1G02730.1	0,077401699	-1,094565509	0,309203375	9,588734037
AT1G02780.1	0,145366352	0,207059781	0,431059425	9160,105098
AT1G02800.1	0,846872711	-0,478909886	NA	0,41627449
AT1G02840.1	0,852987001	0,026724973	0,948386065	1628,97172
AT1G02850.1	0,422939918	0,386897993	0,715590982	110,996352
AT1G02850.4	0,998664309	0,005248174	NA	0,192240081
AT1G02860.1	0,186766676	0,196507394	0,487531533	346,9823758
AT1G02870.1	0,750195137	-0,050389026	0,903323211	320,6949556
AT1G02890.1	0,304584222	-0,204826514	0,617943273	856,5407805
AT1G02910.1	0,510400049	-0,133681836	0,774647272	1637,002434
AT1G03000.1	0,227199269	-0,278389662	0,535547984	277,2872454
AT1G03010.2	0,451681034	-0,331169857	0,736791734	202,0877378
AT1G03040.2	0,436686438	0,132069901	0,726351742	496,6981432
AT1G03060.3	0,056105396	-0,540262172	0,259803865	868,5203261
AT1G03070.2	0,206038553	-0,849195225	0,51081123	6,849921891
AT1G03080.3	0,173213609	-0,552695738	0,470910193	347,0671846
AT1G03090.1	0,159133125	0,149742211	0,451627873	1429,355732
AT1G03090.2	0,194144957	-0,596487806	0,495961156	163,7470777
AT1G03100.1	0,040583969	-0,328650831	0,216453373	147,0406723
AT1G03103.1	0,192519501	-0,573330949	0,494366744	65,15982039
AT1G03110.1	0,996607235	-0,000774964	0,998911689	429,1754148
AT1G03140.1	0,504547705	-0,082959041	0,771395363	869,6876334
AT1G03150.1	0,074172031	0,279344899	0,302255162	389,288493
AT1G03160.3	0,845627159	0,026761757	0,945392976	2426,912672
AT1G03180.5	0,690893679	0,344851653	0,876544726	4,224823919
AT1G03190.2	0,176301152	-0,266600231	0,474476082	292,0556538
AT1G03210.1	0,138388848	0,234644262	0,420513189	1252,579058
AT1G03220.1	0,524876556	0,342573596	0,783715944	69,27572957
AT1G03280.3	0,022333979	0,293100465	0,151907589	1433,08499
AT1G03310.2	0,988437671	0,007872514	0,995954016	26,25795244
AT1G03330.1	0,128440519	0,264136343	0,405084028	669,0382968
AT1G03350.1	0,565271605	0,069785963	0,807133369	712,7991937
AT1G03360.1	0,67073336	0,088494314	0,866663239	909,0592454
AT1G03370.1	0,899786825	0,019896197	0,966416737	467,4418646
AT1G03470.4	0,234281504	-0,366050815	0,544202107	613,8087115
AT1G03475.1	0,526561335	-0,099612412	0,784882398	3392,1734
AT1G03520.2	0,201437637	0,181760537	0,505521044	178,8319965
AT1G03560.1	0,035109395	-0,466147022	0,198385309	238,9554283
AT1G03600.1	0,000864294	-0,624455927	0,018562851	4164,872576
AT1G03610.1	0,024764199	-0,785184055	0,160990892	142,7738989
AT1G03620.12	0,011707045	0,415030142	0,101602279	222,2156313
AT1G03650.1	0,038101929	0,617474165	0,2084542	41,21034945
AT1G03687.1	0,002800253	-0,514155112	0,041725295	172,127541
AT1G03730.1	0,823621851	0,065943827	0,935546422	276,5410612
AT1G03750.1	0,599249921	0,086371072	0,827182844	297,5914638
AT1G03780.2	0,250574831	1,510122522	NA	1,421323536
AT1G03780.3	0,193208477	0,468541582	0,495054566	27,44958627
AT1G03790.1	0,141121823	-0,873619428	0,425050928	26,35118087
AT1G03840.1	0,099086868	-0,427535445	0,352622597	456,2459078
AT1G03870.1	0,677419204	0,12479896	0,87026783	307,9338533
AT1G03900.1	0,97478446	0,006081331	0,991660164	323,4560533
AT1G03905.1	0,637468039	-0,078198486	0,847665946	294,790847
AT1G03910.1	0,341701667	-0,18873038	0,650999707	642,0250117
AT1G03910.2	0,084884728	1,008443249	0,325108673	7,470478592
AT1G03920.1	0,933756758	0,010462824	0,977159965	551,7194066
AT1G03940.1	0,4376608	-0,774425376	0,727183669	233,0176372
AT1G03950.1	0,054298053	0,350481554	0,254766124	461,5991241
AT1G03990.1	0,020130076	1,137360092	0,142865326	59,63270229
AT1G04000.1	0,186101377	-0,267710429	0,48706757	182,816969
AT1G04010.1	0,888298771	0,025296749	0,961945094	351,3636655
AT1G04020.2	0,064943161	-1,161966512	0,281624497	13,30732609
AT1G04030.2	0,010642457	0,727900674	0,095941656	210,7583378
AT1G04040.1	0,274318192	0,580254516	0,587069466	19,8441306
AT1G04080.4	0,000447541	-0,74418385	0,011631601	1923,947291
AT1G04110.1	0,398249852	-0,962315731	0,696868248	3,023417455
AT1G04120.2	0,436736691	-0,197310813	0,726358359	227,2661254
AT1G04120.3	0,504247087	0,192737075	0,771146885	134,0148056
AT1G04130.1	0,514386096	0,106060673	0,777062292	383,478407
AT1G04140.2	0,560796094	0,127293503	0,804627468	599,6079276
AT1G04160.2	0,531823406	-0,223092909	0,788206795	519,3135789
AT1G04170.2	0,408059898	0,120308986	0,704301766	1067,233966
AT1G04190.1	0,001398355	0,477822472	0,025928873	345,1902821
AT1G04200.1	0,293683694	-0,25581069	0,607285941	170,3229602
AT1G04210.1	0,000932714	-0,50105143	0,019589812	846,8732618
AT1G04290.1	0,901353842	0,027253494	0,966830083	554,1688273
AT1G04300.1	0,265953181	-0,218662257	0,578672079	726,1893119
AT1G04300.2	0,878642335	0,026569063	0,958176871	443,9104597
AT1G04360.1	0,634634679	-1,482696978	NA	0,306318893
AT1G04400.2	0,383113747	-0,20082369	0,684302631	2445,15062
AT1G04410.1	0,323634719	1,000475056	0,635189258	5,175786761
AT1G04420.1	0,398768993	0,214712289	0,697412103	1543,049091
AT1G04470.1	0,056502048	0,790361877	0,261003139	41,68310169
AT1G04500.4	0,027407607	1,417870378	0,171112591	7,535783955
AT1G04510.2	0,015365416	0,262130106	0,12055776	1893,478616
AT1G04520.1	0,106883293	-0,413826546	0,366190311	364,9372763
AT1G04530.1	0,19762939	-0,27730529	0,501035042	133,7333756
AT1G04580.1	0,408069441	0,152973137	0,704301766	1010,591482
AT1G04600.1	0,073031755	2,135597192	0,299375916	2,400762729
AT1G04620.1	0,053418516	-0,314784877	0,252244065	2094,174021
AT1G04635.1	0,890529103	0,025312316	0,963043144	358,0177916
AT1G04640.2	0,568144642	0,147949574	0,808924233	663,3270316
AT1G04680.1	0,495839341	0,25453543	0,765899945	211,4946993
AT1G04690.1	0,333013996	-0,1820825	0,642950908	2862,94971
AT1G04700.2	2,64E-05	0,882289947	0,001500713	78,5203666
AT1G04730.1	0,661520058	-0,36303632	0,861393036	5,817479568
AT1G04730.4	0,084109242	1,157040088	0,323469713	6,354985654
AT1G04760.2	0,093706468	-0,598893807	0,343436243	63,37037809
AT1G04780.1	0,450922462	0,284954931	0,736406462	65,49378495
AT1G04790.1	0,801314791	0,031906785	0,92690135	389,0702848
AT1G04810.1	0,85368791	-0,032183217	0,948500755	2315,761477
AT1G04850.1	0,042428862	0,334231603	0,221849307	1398,94351
AT1G04860.1	0,062706859	-0,33319265	0,276466096	189,3709818
AT1G04870.2	0,284141871	-0,188631463	0,598331176	1113,083793
AT1G04880.1	0,004210899	-0,455562724	0,054002575	678,9816885
AT1G04900.1	0,095940286	0,521272251	0,347217603	184,94116
AT1G04910.1	0,081151177	-0,285203542	0,317465807	348,8196023
AT1G04920.1	0,745821254	-0,074599374	0,902554317	1581,844533
AT1G04940.1	0,318368487	0,172075469	0,63023933	3150,920397
AT1G04945.3	0,151808182	0,191686761	0,441126228	303,871501
AT1G04950.2	0,00660685	0,340881197	0,071242802	746,0536588
AT1G04960.1	0,688290617	-0,084162669	0,875275829	473,9184331
AT1G04980.1	3,16E-06	-0,759212678	0,000295137	832,3126552
AT1G04990.6	0,290772177	0,243081902	0,604509606	204,6872848
AT1G05000.1	1,08E-07	1,245835039	1,83E-05	369,7757729
AT1G05010.1	0,090558579	0,454772347	0,337417244	22778,43329
AT1G05020.1	0,504215403	-1,53868889	NA	0,30148124
AT1G05030.1	0,853317874	-0,036089676	0,948491188	238,0849266
AT1G05055.1	0,611280129	-0,125882715	0,83392067	184,1415884
AT1G05060.1	0,183848605	0,24590918	0,484197421	291,6476962
AT1G05070.1	0,345142656	0,18710005	0,653995893	225,9369127
AT1G05090.1	0,348346818	0,182333855	0,656719062	140,714481
AT1G05120.1	0,147012763	0,290954404	0,433148556	332,2712334
AT1G05150.1	0,022610435	-0,31186278	0,153145067	636,7443895
AT1G05160.1	0,008254159	0,813519684	0,082041064	242,2744178
AT1G05170.2	0,955848181	-0,007995679	0,985471054	725,4439349
AT1G05190.1	0,59212392	0,161690617	0,823555139	5249,649358
AT1G05200.1	0,022342547	-0,412956963	0,151917608	839,9937597
AT1G05205.1	0,168146128	0,231489877	0,463443669	602,7786202
AT1G05230.10	0,066606285	-0,510771744	0,285148046	368,1203189
AT1G05270.1	0,014131677	0,404537327	0,11407311	119,5775713
AT1G05280.1	0,798590633	-0,142684299	0,925634837	13,38571267
AT1G05310.1	0,016040736	-1,374677726	0,124125077	12,67636309
AT1G05350.1	0,127932769	0,196973498	0,404316658	703,1379406
AT1G05370.1	0,147149121	0,465207001	0,433452299	99,7621383
AT1G05385.1	0,667762948	0,094352382	0,864667751	795,114718
AT1G05450.2	0,34135217	0,694633449	0,650620655	4,809817151
AT1G05460.2	0,005951288	0,638366549	0,066905351	212,4111257
AT1G05470.2	1,13E-05	-1,084294296	0,000785954	361,735748
AT1G05500.1	0,046906857	-0,262519755	0,234858733	1210,349394
AT1G05520.1	0,620601829	-0,085714236	0,839062755	1634,443999
AT1G05560.2	0,122905075	0,495256978	0,395695776	121,169167
AT1G05570.2	0,26261481	0,299439657	0,575476528	989,7044342
AT1G05590.2	0,22684359	-0,266842416	0,5350968	143,3059624
AT1G05600.2	0,035042561	0,331588671	0,198335621	197,7792117
AT1G05620.1	0,001923772	0,671760819	0,032385152	612,4963353
AT1G05630.2	0,780113556	-0,062796491	0,917556101	309,6980304
AT1G05670.3	0,236305953	-0,503827673	0,546988459	28,55127447
AT1G05710.6	0,004215579	-0,639954527	0,054027138	132,3158357
AT1G05720.1	0,806807044	0,043420257	0,929126003	676,8787903
AT1G05750.1	0,002538905	0,592377673	0,039026058	137,7232992
AT1G05790.3	0,089088608	-0,273893613	0,334201976	220,6733849
AT1G05810.1	0,785819092	0,054052266	0,920355804	441,0074324
AT1G05830.2	0,188045115	-0,270054382	0,489172078	277,2193924
AT1G05840.1	0,245157062	-0,158062805	0,556403901	538,8602243
AT1G05850.1	0,085559777	-0,370696109	0,326510408	3344,459751
AT1G05870.4	0,005873819	-0,633326375	0,066339707	679,9696254
AT1G05910.1	0,8963808	-0,02345697	0,965596766	553,3811866
AT1G05940.1	0,416547455	0,139870746	0,710545171	169,4852213
AT1G05950.1	0,382209442	0,172293433	0,683596571	191,3947926
AT1G05960.3	0,003204611	-0,3631776	0,045439793	1424,134366
AT1G06010.1	1,89E-05	1,074639633	0,001154559	54,42588944
AT1G06040.1	0,005668479	-0,717264848	0,064936372	3119,182294
AT1G06050.1	0,765838903	0,049317888	0,910790948	158,8956357
AT1G06060.1	0,02360618	0,419439673	0,15704356	242,754674
AT1G06070.1	0,173697502	-0,239701766	0,471544505	619,9586682
AT1G06110.1	0,919144372	-0,014201846	0,972930859	599,5502749
AT1G06130.2	2,00E-10	-1,535216583	1,19E-07	1398,065943
AT1G06150.2	0,019551283	0,556889859	0,140047663	547,70431
AT1G06190.1	0,041966067	0,313004549	0,220585197	2444,574891
AT1G06210.1	0,692092923	-0,071521595	0,876842455	1427,846588
AT1G06220.3	0,896392282	0,023528709	0,965596766	749,2678957
AT1G06230.1	0,390005944	-0,149441041	0,689828712	834,1780938
AT1G06240.1	0,406834476	0,124852647	0,703319306	356,932818
AT1G06290.1	0,160176388	-0,174337147	0,452780404	1009,94581
AT1G06400.1	0,560157836	0,093086804	0,804517206	564,2601711
AT1G06410.3	0,998872378	-0,000295417	0,999612168	1162,22837
AT1G06440.1	0,010023656	0,796961803	0,092501306	55,40720645
AT1G06470.3	0,574184771	-0,121177126	0,812610735	350,8398982
AT1G06490.1	0,709898272	-0,110178848	0,885582491	186,8928602
AT1G06490.2	0,275232925	-0,582414984	0,58827491	98,10269817
AT1G06500.3	0,075795363	0,25035197	0,305786451	1271,712316
AT1G06510.1	0,09523207	0,195441023	0,346024016	480,3270459
AT1G06515.1	0,118397513	0,307835527	0,387316126	287,7519493
AT1G06520.1	2,18E-05	-1,72664418	0,001301956	25,309461
AT1G06550.1	0,532601399	0,099494357	0,788622905	753,6299317
AT1G06560.1	0,75233039	0,058333298	0,904401693	206,8485002
AT1G06570.1	0,008364192	-0,818244003	0,082744551	2794,349282
AT1G06590.1	0,814254815	-0,072984223	0,931381615	105,1169444
AT1G06620.1	0,037406753	-0,487232312	0,206316152	2278,865616
AT1G06660.1	0,477853188	0,137230571	0,754075441	166,1549064
AT1G06680.1	0,218689349	-0,289767042	0,526019813	106709,4164
AT1G06690.1	0,049997356	-0,511899333	0,243047711	1200,072197
AT1G06720.2	0,213959721	0,197628666	0,520774155	806,2788577
AT1G06720.3	0,257030397	-0,523812114	0,569335365	127,8141111
AT1G06740.1	0,296182496	0,164403711	0,609758129	147,5298059
AT1G06750.3	0,307905276	-1,48758457	NA	1,38075869
AT1G06820.4	0,584689435	-0,09296577	0,818935986	1369,843865
AT1G06830.1	0,000502968	3,375321164	0,012619067	108,6738366
AT1G06840.1	0,278174908	-0,250345832	0,591694997	1695,726222
AT1G06850.1	0,220349277	0,241431769	0,527965729	431,5728352
AT1G06870.1	0,171201045	0,221906773	0,467772459	2927,171643
AT1G06890.2	0,523426789	0,111414887	0,782981328	455,6436881
AT1G06890.4	0,329463518	0,279282862	0,63992047	33,4366683
AT1G06900.1	0,965507786	-0,007509599	0,988883371	612,8208553
AT1G06950.1	0,605238448	0,101681397	0,830723188	2431,420695
AT1G06970.1	0,23055	-0,227195842	0,539594444	66,96223788
AT1G06980.1	0,168274258	1,798559143	0,463575479	112,9476051
AT1G07010.1	0,545302925	-0,109774408	0,796307989	904,73215
AT1G07020.1	0,006719476	0,466244013	0,071996544	119,184229
AT1G07030.1	0,571382855	-0,069620613	0,810770011	313,2279166
AT1G07040.1	0,264971306	-0,31117158	0,577668376	616,2651307
AT1G07060.4	0,390872332	1,298802297	NA	1,086471374
AT1G07080.1	0,333733238	-0,184473512	0,643481406	1805,486387
AT1G07090.1	6,81E-05	1,554860152	0,003054861	148,7604434
AT1G07110.1	0,133744132	0,250395332	0,412720011	3028,959437
AT1G07120.1	0,215923106	-0,97873337	0,522886365	2,835960698
AT1G07140.1	0,75319434	0,035947751	0,904623964	1887,558704
AT1G07170.4	0,115201518	0,273759875	0,381070672	1019,283341
AT1G07180.1	0,905359918	0,052537143	0,968305074	15,4807478
AT1G07200.2	0,123584071	0,490917675	0,39684365	525,7860466
AT1G07230.1	0,850152248	0,028267094	0,947525126	793,6090895
AT1G07240.1	0,010994499	0,568538012	0,097963066	63,44847713
AT1G07270.1	2,35E-05	2,18061607	0,001374246	19,64794365
AT1G07280.3	0,004015398	0,489985036	0,052371675	4214,121479
AT1G07320.1	0,41483518	0,188044049	0,70952535	7505,699333
AT1G07350.4	5,60E-11	-1,628873803	3,98E-08	962,8565736
AT1G07380.1	0,033233443	-0,345438005	0,192079014	778,13136
AT1G07410.1	0,954073218	-0,01079739	0,98476765	561,5732522
AT1G07420.1	0,494830555	0,160139489	0,765157733	236,9375795
AT1G07470.1	0,00052041	0,470427781	0,012965137	1139,238118
AT1G07480.1	0,02467548	0,401628677	0,160606179	142,9433899
AT1G07510.1	0,898529779	-0,017824344	0,96619475	2773,427467
AT1G07540.1	5,41E-11	1,226388989	3,97E-08	1284,840039
AT1G07570.5	0,000279848	0,784352894	0,008360181	1200,735577
AT1G07590.1	0,186309141	0,307640715	0,487285957	137,5026193
AT1G07615.1	0,261737523	0,247546597	0,574649406	168,3093508
AT1G07630.1	0,186708221	0,394125639	0,487531533	281,1360467
AT1G07650.1	0,976461416	0,043025782	NA	1,216219224
AT1G07650.3	0,962598387	-0,082779019	NA	0,87987455
AT1G07650.4	0,865270646	-0,041794502	0,95292673	210,9206893
AT1G07660.1	0,000412665	0,940672144	0,010973245	4546,113642
AT1G07670.2	0,398524652	-0,176856992	0,697152748	1373,09174
AT1G07700.4	0,200326971	0,249051254	0,504360691	702,5273589
AT1G07705.1	0,442424128	-0,166260577	0,730625972	664,4546729
AT1G07710.2	0,071811719	0,347584099	0,296728149	1118,235402
AT1G07790.1	0,060596612	0,44844557	0,271479766	210,1525394
AT1G07810.1	0,07323465	-0,879668915	0,299850134	21,04287974
AT1G07830.1	0,246686423	0,196671243	0,558124483	466,1512789
AT1G07840.2	0,03022398	0,379777803	0,181384425	494,0898653
AT1G07850.1	0,76037885	0,128841097	0,907916085	38,16642282
AT1G07870.1	0,494523232	-0,129386256	0,765048393	131,9260431
AT1G07880.2	0,012094089	0,607353836	0,103849691	149,5126318
AT1G07900.1	0,031835543	0,574874991	0,187431828	29,37908562
AT1G07910.1	0,686877137	0,114692734	0,874801781	167,2530126
AT1G07950.1	0,342094005	0,176811486	0,651376714	220,3639445
AT1G07960.4	0,704936184	0,059373466	0,882929014	325,0969298
AT1G07970.1	0,181842687	0,319278995	0,48160775	220,0324386
AT1G07990.2	0,227607257	-0,237198784	0,536121728	1999,95782
AT1G08030.2	0,00040257	0,413714715	0,0107929	348,8201618
AT1G08040.3	0,109428265	0,287659547	0,37104801	100,4456598
AT1G08060.2	0,287790824	0,186148429	0,601374303	520,3066328
AT1G08070.1	0,95853949	0,012572831	0,9864666	165,5068004
AT1G08110.4	0,010012329	0,509781281	0,092457341	2075,564185
AT1G08125.1	0,220674485	0,17233438	0,528388664	227,2197056
AT1G08130.1	0,000379403	0,591187439	0,010327626	666,5067819
AT1G08190.1	0,694873889	-0,067523847	0,877890286	2597,91756
AT1G08200.1	0,607438659	-0,077604871	0,831980779	1749,444393
AT1G08220.1	0,377629873	-0,163897844	0,679853697	145,1508608
AT1G08230.2	0,914392217	-0,027592928	0,971572668	184,7711747
AT1G08250.1	0,611094989	0,090808661	0,833875967	587,0723748
AT1G08260.1	0,911314349	0,127255299	NA	1,746529396
AT1G08260.2	0,751245085	-0,431037861	NA	1,869568822
AT1G08290.1	0,867104755	0,041702082	0,953638882	173,3625895
AT1G08315.1	0,009198983	0,644226475	0,087723605	130,2846318
AT1G08320.3	0,575203978	0,453609439	0,813075208	4,187542797
AT1G08350.3	0,334496013	0,162574754	0,644138219	138,0941231
AT1G08360.1	0,99165463	-0,001737497	0,997028716	4198,290428
AT1G08370.1	0,747478785	-0,042933585	0,902855146	730,235477
AT1G08380.1	0,018930769	-0,575789156	0,137492539	30931,52282
AT1G08390.1	0,005577858	0,470103907	0,064202855	155,1017712
AT1G08410.1	0,44303811	-0,143298791	0,731042204	203,7267916
AT1G08420.2	0,229538854	-0,310366682	0,538271298	651,3200701
AT1G08450.1	0,914507623	0,023975503	0,971572668	1078,708244
AT1G08460.1	0,708582547	0,051552615	0,884828393	222,727296
AT1G08465.1	0,190709192	0,284828644	0,49203254	842,3147398
AT1G08470.1	0,272061253	0,2486746	0,584672181	254,0752463
AT1G08490.1	0,000384947	-0,617189125	0,010442198	1472,924683
AT1G08500.1	0,366682379	-0,27517225	0,671348361	555,9521685
AT1G08510.1	0,001028316	-0,443273115	0,020946245	1616,086525
AT1G08520.1	0,128631042	-0,221466782	0,405278337	3556,928887
AT1G08530.1	0,571330389	0,067327986	0,810770011	637,5441797
AT1G08540.1	0,476308326	0,132214345	0,753386714	3218,836646
AT1G08550.2	0,000143134	0,788621067	0,005214724	2929,353838
AT1G08560.1	0,452283086	0,408362837	0,737251727	45,90044013
AT1G08570.2	5,06E-09	-1,514005253	1,52E-06	2736,246098
AT1G08600.1	0,247970689	-0,549073886	0,559408934	158,7855028
AT1G08600.4	0,984801211	0,002504381	0,994581028	800,0090085
AT1G08620.1	0,443564197	-0,174973762	0,731475078	414,8563152
AT1G08630.2	0,003120314	0,483862124	0,044661282	1424,181164
AT1G08640.1	0,08725964	0,297694724	0,330352741	1045,108714
AT1G08660.1	0,376741135	-0,180274636	0,679106951	293,7612613
AT1G08680.1	0,624418245	-0,09715305	0,841419084	133,7993116
AT1G08680.2	0,449816769	-0,171440361	0,735771846	486,9732796
AT1G08700.1	0,539182357	-0,124516503	0,79247084	137,6013657
AT1G08720.1	0,256945649	-0,274450889	0,569335365	497,3853207
AT1G08730.2	0,488255771	-0,206881609	0,760648434	210,5021735
AT1G08750.2	0,132596716	-0,18074202	0,411289717	368,0126595
AT1G08760.1	0,027415212	0,567742974	0,171132743	239,7940841
AT1G08780.1	0,081412325	0,450036215	0,318004115	854,1962248
AT1G08790.1	0,984329207	0,043093999	NA	0,506156539
AT1G08810.1	0,357705925	-0,24385242	0,663915423	825,7471961
AT1G08830.2	0,628220044	-0,13737274	0,843354183	1060,364386
AT1G08840.1	0,817746603	-0,049105068	0,932919707	189,2209374
AT1G08845.3	0,625147261	0,108707267	0,841889551	245,458921
AT1G08880.1	0,004371423	0,763015423	0,055306557	205,0656445
AT1G08960.1	0,131851829	0,291926089	0,409922543	199,2142215
AT1G08970.4	0,139366103	0,20425356	0,422268165	1141,585873
AT1G08980.1	0,00673673	-0,38719185	0,07209702	1475,192316
AT1G08990.1	0,854672587	-0,06082078	0,94873847	34,53275715
AT1G09010.1	0,314950853	-0,129032945	0,626838793	994,3246027
AT1G09020.1	0,475668168	-0,114438347	0,752982344	1298,813075
AT1G09060.1	0,179908605	-0,184629159	0,478881199	587,5561052
AT1G09060.4	0,038283986	-1,155724168	0,209019574	16,92556642
AT1G09090.2	0,056918788	0,822624014	0,262153707	33,31004447
AT1G09130.2	0,77292707	0,043916083	0,914786845	2412,590725
AT1G09140.1	2,82E-10	-1,720134531	1,51E-07	390,6004452
AT1G09150.1	0,015078614	0,382541289	0,119027319	613,9496234
AT1G09155.1	0,01885151	0,989865831	0,137029525	628,0012656
AT1G09160.2	0,000349613	-0,60258816	0,009768417	2149,058738
AT1G09170.8	0,923389912	0,107200713	NA	1,67459965
AT1G09190.1	0,649745768	-0,11616097	0,854803188	90,81653774
AT1G09210.1	0,004675623	-0,572833939	0,057600196	2715,540908
AT1G09250.1	0,441086994	0,292893859	0,729826344	326,8393915
AT1G09280.1	0,875726068	-0,048267182	0,957133063	106,7041145
AT1G09290.1	0,682650392	0,071085778	0,872868039	403,3637576
AT1G09300.1	0,013164214	0,571579937	0,109554172	321,9404588
AT1G09310.1	0,877449916	0,046878121	0,957746881	1144,879505
AT1G09330.1	0,930385025	0,01247256	0,976143957	460,0561777
AT1G09340.1	0,463190319	-0,162989862	0,744536819	22152,35316
AT1G09390.1	0,72000714	0,111525254	0,890137235	103,0730175
AT1G09420.1	0,438477622	-0,117359801	0,727782451	206,8504232
AT1G09430.1	0,783872476	-0,036956558	0,919701982	866,7448205
AT1G09450.1	0,716013555	-0,290220294	0,888404106	4,051506635
AT1G09460.1	0,651118878	-0,108153662	0,855486734	219,1668421
AT1G09530.5	0,981374412	0,005513311	0,993777997	187,2245977
AT1G09540.1	0,969569175	0,025237327	0,990085673	38,47173868
AT1G09560.1	0,464971412	-0,174065457	0,745835591	422,6198806
AT1G09570.2	0,296386128	0,129037384	0,609888257	2250,593536
AT1G09570.6	0,301723343	0,160320698	0,615588693	213,6657287
AT1G09580.1	0,409165006	0,109935472	0,705102981	254,4893186
AT1G09590.1	0,058937789	0,371998745	0,267397857	7842,394514
AT1G09600.1	0,613232671	0,122336283	0,835126514	65,09780554
AT1G09610.1	0,325962649	-0,400452539	0,637329587	43,07391857
AT1G09620.1	0,732614047	-0,062217234	0,896696614	2024,27748
AT1G09630.1	0,123066628	0,269653422	0,395962748	343,8387839
AT1G09640.1	0,049189167	0,303684109	0,241085062	5234,712139
AT1G09660.3	0,974916433	-0,005956225	0,991660164	750,2196883
AT1G09680.1	0,121439743	-0,33435528	0,393342289	52,10334158
AT1G09700.1	0,057158231	0,269852039	0,262824807	264,3408452
AT1G09730.1	0,219659495	-0,167832792	0,527227921	623,6204064
AT1G09730.2	0,144787684	-0,261880077	0,430028553	450,5359071
AT1G09740.2	0,853752294	-0,036222717	0,948535469	156,9807115
AT1G09750.1	0,631803801	-0,29648693	0,845131667	1148,824333
AT1G09760.1	0,79428305	0,028991891	0,923992368	1695,645439
AT1G09770.1	0,43112051	-0,096308304	0,722098135	937,7514341
AT1G09795.1	0,752136401	0,048212819	0,90428845	3048,886872
AT1G09800.2	0,508822289	0,104020093	0,773810237	219,9988518
AT1G09810.1	0,297824827	0,155904066	0,611648634	393,860488
AT1G09812.1	0,035144784	-1,410232717	0,19850021	4,422793494
AT1G09830.1	0,921639257	-0,011602825	0,973402385	948,9303308
AT1G09840.6	0,367995287	0,201932552	0,672329568	628,969901
AT1G09850.1	0,84151146	-0,03568681	0,943815031	168,2445522
AT1G09870.1	0,252271948	-0,240988194	0,563973524	544,8485223
AT1G09880.1	0,081934028	-0,882814669	0,318745823	23,78247261
AT1G09890.1	0,592989834	-0,297073681	0,824003813	10,44680992
AT1G09890.3	0,904062725	-0,091418974	0,967847173	4,620860731
AT1G09900.1	0,415339915	0,150107137	0,709891646	2347,089349
AT1G09910.2	0,616441197	0,107324213	0,837096644	185,1687571
AT1G09920.1	0,003618896	0,472049089	0,049066607	410,9320797
AT1G09960.1	0,88047067	0,027463097	0,959030234	710,7146837
AT1G09970.1	0,329911747	-0,295283625	0,640325999	162,0273095
AT1G09970.2	0,014142996	-1,155479523	0,11407311	13,1472966
AT1G10010.1	0,96161364	-0,083413918	NA	1,082858093
AT1G10020.1	0,007240479	-0,932811451	0,0753322	1006,357443
AT1G10030.1	0,421077758	0,173603667	0,714411614	125,5776792
AT1G10040.1	0,44310226	0,178494933	0,731042204	91,57052679
AT1G10070.1	0,867858941	-0,080430198	0,953901611	105,09118
AT1G10095.1	0,16587385	0,237403597	0,460240106	250,3229613
AT1G10120.2	0,029058029	0,482796117	0,17693207	176,865226
AT1G10130.1	0,29143861	-0,18966674	0,605193947	332,5577294
AT1G10140.1	0,13553496	0,364339512	0,415654014	190,6995254
AT1G10150.1	0,572332316	-0,085473961	0,811281473	466,8444775
AT1G10170.2	0,687151301	-0,097664259	0,874863436	165,7756923
AT1G10180.1	0,893254399	-0,024399954	0,964275648	710,1549565
AT1G10200.1	0,300201614	0,219672752	0,614013072	5032,198967
AT1G10210.2	0,538584667	-0,120671081	0,792379489	373,4813965
AT1G10240.1	0,327170339	0,142678028	0,637972959	330,1395076
AT1G10280.1	0,307483199	-0,347556285	0,620794937	32,06667194
AT1G10310.1	0,255611129	0,192876867	0,5678696	887,4402866
AT1G10320.2	0,022596026	-0,381277213	0,153103839	1016,949613
AT1G10330.1	0,563429565	-0,208308492	0,806086606	25,75120754
AT1G10380.2	0,198526028	-0,411077215	0,502179764	32,33837677
AT1G10385.1	0,079144977	1,21150209	0,313234751	10,46789721
AT1G10390.3	0,492412596	-0,183082815	0,763749272	618,7575357
AT1G10410.1	0,827170645	-0,034810844	0,937060523	675,3633662
AT1G10430.2	0,546469883	0,089916764	0,797007398	1132,528793
AT1G10460.1	0,600800726	-0,18579486	0,828244715	96,38948149
AT1G10470.1	0,99876426	0,000441556	0,999612168	806,3414521
AT1G10490.2	0,869983594	-0,037249364	0,954531413	112,4030238
AT1G10500.1	0,707817942	0,084404506	0,884353881	4944,306536
AT1G10510.1	0,28130587	-0,202196779	0,595406387	941,3960879
AT1G10520.1	0,500005525	0,117087469	0,768397119	131,2653533
AT1G10522.2	0,456542774	0,145192409	0,740375169	856,8149885
AT1G10550.1	0,180235119	-1,079402308	0,479252976	293,5289803
AT1G10560.1	3,04E-05	-3,244893979	0,001647644	55,63805044
AT1G10580.1	0,91135305	0,012450855	0,970466366	734,9175347
AT1G10600.1	0,5808563	-0,082956109	0,816138434	370,893884
AT1G10630.2	0,521571236	0,170061422	0,781646974	203,0916439
AT1G10650.1	0,011594018	-0,302059752	0,100986793	834,1187606
AT1G10657.3	0,511741196	-0,239201773	0,775153293	1795,149686
AT1G10670.2	0,00136663	0,497678711	0,025523277	1165,017948
AT1G10690.1	0,148035941	-0,936790815	0,435260588	45,28352427
AT1G10700.1	0,195655417	-0,398772851	0,49814203	181,9850365
AT1G10720.1	0,636439109	0,104767313	0,847250758	128,0111673
AT1G10740.1	0,011443286	-0,889664713	0,100087572	156,550347
AT1G10760.3	0,112123905	0,360450041	0,375530058	8391,993102
AT1G10780.2	0,353233558	0,47954078	0,660490149	8,367458812
AT1G10830.1	0,010048865	0,459182283	0,092618935	910,122425
AT1G10840.1	0,776954039	0,040946399	0,916398312	1452,905613
AT1G10850.1	0,531230178	-0,238239467	0,788085181	32,84913243
AT1G10865.1	0,576543874	0,107083059	0,813916122	249,5446646
AT1G10890.4	0,444965053	-0,132667337	0,732254408	972,6488085
AT1G10900.1	0,834359704	-0,063915119	0,939920069	270,4326784
AT1G10930.1	0,042420817	0,562906741	0,221849307	83,46024707
AT1G10940.1	0,000723416	0,501705915	0,016402327	2797,210563
AT1G10950.1	0,350214852	-0,112061753	0,658151364	2377,943556
AT1G10960.1	0,250091134	-0,382564699	0,561988371	56226,81507
AT1G10970.1	0,068783939	0,551694842	0,289355938	568,7643226
AT1G11000.3	0,286599269	0,842525659	0,600487468	5,581362226
AT1G11020.1	0,531033266	0,091765524	0,788003437	226,6444154
AT1G11050.1	0,516723788	-0,143336229	0,778471292	296,4296488
AT1G11060.1	4,59E-05	-1,010625548	0,002251528	684,0544789
AT1G11080.1	0,939454011	-0,16844419	NA	0,414179963
AT1G11080.2	0,86141297	0,224178128	NA	1,5181679
AT1G11090.1	0,04063574	0,354484885	0,216605634	453,1376612
AT1G11120.2	0,660851245	0,182308229	0,860866275	49,62649617
AT1G11125.1	0,397151323	0,311700931	0,696029774	36,83177625
AT1G11190.1	0,284379861	-0,3927932	0,598460694	24,83048915
AT1G11200.1	0,725263863	-0,146185512	0,892834437	16,9282773
AT1G11250.1	0,239683343	1,16694485	0,550634745	3,192820253
AT1G11260.1	0,856800606	0,055485341	0,949568701	381,3719798
AT1G11310.3	0,508993345	-0,236100436	0,7738639	333,7511044
AT1G11330.1	0,016990812	-0,521658873	0,128687045	121,6185462
AT1G11330.3	0,041517975	-0,482695913	0,219142943	649,1233548
AT1G11350.1	0,006442379	2,169520801	0,0700807	5,225660004
AT1G11360.2	0,036022044	0,4389925	0,201380189	1060,488883
AT1G11380.1	0,137579621	-0,245311322	0,419342395	524,0630098
AT1G11390.1	0,919194223	-0,014764816	0,972930859	1026,940839
AT1G11400.3	0,482298084	0,119242288	0,757130515	407,6792116
AT1G11400.6	0,101809459	0,414130617	0,357958401	74,0439363
AT1G11410.2	0,003979453	-0,777367498	0,052128967	579,0156476
AT1G11430.1	0,68869893	0,058961275	0,875384802	3272,67997
AT1G11440.1	0,038848787	0,469472366	0,210964971	1258,243109
AT1G11480.1	0,419881722	-0,149702314	0,713287989	495,5436732
AT1G11530.1	0,068965729	-0,327988463	0,28980256	1383,96958
AT1G11545.1	0,065353807	1,051345293	0,282371498	96,03834074
AT1G11580.2	0,023468119	-0,55326746	0,156650496	383,8123995
AT1G11600.1	0,898117159	0,054858055	0,966051227	553,2402216
AT1G11680.1	0,372263649	0,111913177	0,675490381	865,1065688
AT1G11700.1	0,815649975	-0,079806517	0,931841061	909,4243935
AT1G11720.1	0,128941432	-0,416750974	0,405779858	2558,889866
AT1G11750.2	0,46039693	-0,140808866	0,742826417	1690,106173
AT1G11755.1	0,142698117	0,208301434	0,427151963	410,2138219
AT1G11760.1	0,256488954	0,148409941	0,568909762	628,7889117
AT1G11780.1	0,906345659	-0,019802763	0,968643759	355,6170568
AT1G11790.1	0,010715041	-0,707289811	0,096262983	81,54588834
AT1G11800.1	0,473210417	-0,246942337	0,75152651	28,04672631
AT1G11820.2	0,063669296	-0,427041676	0,278947444	450,0444541
AT1G11840.4	0,232159418	-0,375047614	0,541523029	4354,654158
AT1G11860.2	0,228519038	-0,188169103	0,53713654	16525,1165
AT1G11860.3	0,630649109	0,094438629	0,844487789	292,9193127
AT1G11870.1	0,90688648	-0,015561656	0,968838668	1269,757226
AT1G11890.1	0,012714041	0,290140559	0,107292564	1048,004713
AT1G11910.1	0,143998505	0,237428471	0,428661761	22226,63103
AT1G11910.2	0,20879099	-0,704441565	0,514721935	25,37203127
AT1G11915.1	0,76895073	0,181390203	0,912548275	12,23482072
AT1G11930.2	0,327253347	0,339680344	0,637972959	29,8096277
AT1G11950.2	0,012250464	0,510835787	0,104828898	385,1492222
AT1G12020.1	0,000265996	0,864799962	0,008097763	417,9458148
AT1G12050.1	0,014623554	0,57727229	0,116514496	537,4263473
AT1G12060.1	0,333763441	0,265683637	0,643507898	117,3690524
AT1G12090.1	0,229414555	-1,506964882	0,538173531	4,587011451
AT1G12110.1	0,540014268	0,335520576	0,793199223	158,1062792
AT1G12140.3	0,833144705	-0,254295741	0,939589395	2,092942988
AT1G12230.1	0,487352416	0,11980471	0,760332014	1414,667027
AT1G12244.1	0,981071886	-0,005647494	0,993603455	172,0210432
AT1G12250.1	0,391593547	-0,136780268	0,691273415	1797,602204
AT1G12260.1	0,057145626	-0,989343247	0,262824807	18,66185983
AT1G12270.1	0,005111064	-0,612681656	0,060607111	190,0618289
AT1G12310.1	0,053232507	0,233834416	0,251669746	1141,294141
AT1G12330.1	0,907872538	-0,024380823	0,969268556	414,4491169
AT1G12360.1	0,556956462	0,792166767	0,802731137	2,027621435
AT1G12370.2	1,74E-09	-1,632042167	6,56E-07	44,92040218
AT1G12380.1	0,045154412	0,457901434	0,230032688	395,02862
AT1G12390.1	0,934846002	0,009316402	0,977560669	512,6555206
AT1G12400.1	0,141600132	0,25974482	0,425802567	180,444753
AT1G12410.1	0,256103556	0,211636823	0,568316986	2146,870892
AT1G12420.1	0,231929197	0,334812179	0,541181972	121,5827997
AT1G12430.1	0,465066696	0,103514063	0,745927212	980,1683567
AT1G12440.3	0,871992105	-0,044098747	0,955120873	204,2556487
AT1G12460.1	0,57700287	-0,188590004	0,814152445	87,57507721
AT1G12470.1	0,991958643	0,001399543	0,997133959	737,5411454
AT1G12500.1	0,003987336	-0,501022349	0,052162308	414,9068075
AT1G12520.1	0,733137819	0,057576442	0,89711583	936,4331198
AT1G12530.1	0,233311811	-0,18959873	0,542723482	284,4593848
AT1G12560.1	0,661462417	-0,811479562	NA	0,614198266
AT1G12570.1	0,691079548	0,079875621	0,876654533	531,3114165
AT1G12580.1	0,017919127	-0,484355503	0,132835341	234,2931206
AT1G12610.1	0,326656729	2,867126582	NA	0,856758139
AT1G12630.1	0,081980509	2,736655306	0,318745823	47,38106929
AT1G12640.1	0,839724925	-0,028643173	0,942703915	918,4524576
AT1G12680.1	0,394660406	0,12909277	0,693668081	530,7496702
AT1G12740.1	2,21E-08	-2,645522587	5,07E-06	2225,268816
AT1G12740.3	0,636206698	-0,275237792	0,847246638	14,83590041
AT1G12760.1	0,004124826	-0,337578513	0,053212976	1873,629818
AT1G12770.2	0,680712823	0,069727435	0,871805758	1425,496287
AT1G12780.1	0,242250144	0,196184727	0,55308194	844,7952594
AT1G12800.1	0,529669914	-0,091099277	0,787275938	4235,373721
AT1G12830.1	0,000230098	0,719609674	0,007312452	323,3495027
AT1G12840.1	0,694230081	0,057384482	0,877701003	1435,090258
AT1G12880.1	0,348953668	-0,229701372	0,656922661	182,8799525
AT1G12910.1	0,312752201	0,177986193	0,625360417	350,6491752
AT1G12930.1	0,043642871	-0,40692466	0,225595898	295,6122779
AT1G12940.1	0,100730144	0,76419637	0,35591999	234,4711643
AT1G12990.1	0,226118812	-0,160494866	0,534484647	510,9581575
AT1G13040.2	0,638943707	-0,151855136	0,848565055	91,20327061
AT1G13130.1	0,012866411	-1,249654032	0,108041921	9,878494568
AT1G13160.1	0,610663528	-0,076151949	0,833560137	1564,887386
AT1G13170.2	0,474703583	0,108802175	0,75233897	751,2248254
AT1G13180.1	0,557396286	-0,095953753	0,803098542	605,3291348
AT1G13245.1	0,65597824	0,304548044	0,858610147	18,37010404
AT1G13250.1	0,303226292	-0,366918656	0,617160913	199,6921613
AT1G13260.1	0,030097508	0,797057231	0,180858029	1941,224047
AT1G13270.1	0,000740991	0,585918762	0,016675071	7486,088183
AT1G13290.1	0,896910297	-0,329756209	0,965744375	3,737957225
AT1G13300.1	0,355180839	0,442346604	0,661820184	27,01957764
AT1G13330.1	0,537942831	0,311047249	0,792001783	12,30134724
AT1G13360.1	0,329722552	0,270095804	0,640229932	4644,28045
AT1G13380.1	0,187092137	0,26692704	0,487874887	529,4978376
AT1G13440.1	0,330448033	-0,207720787	0,640877358	3526,000887
AT1G13560.1	0,497078308	-0,082895552	0,766692736	691,118428
AT1G13580.2	0,01398105	0,366852102	0,113500576	687,6721919
AT1G13600.1	0,507666201	-1,191554203	NA	0,634203248
AT1G13635.1	0,74996235	-0,279303172	0,90325923	5,136020374
AT1G13690.1	0,001178214	0,77366524	0,023004595	626,1897357
AT1G13700.2	0,014939125	0,559503606	0,118233515	295,5677058
AT1G13710.1	0,610017912	0,291012964	0,833190724	67,01937853
AT1G13750.1	0,924267126	-0,013182951	0,97456124	821,4405346
AT1G13770.1	0,094341361	0,289430528	0,344516954	98,96291284
AT1G13790.2	0,122338886	0,66702241	0,394894489	26,01789255
AT1G13820.1	0,002791983	-0,683668888	0,041670796	235,1191461
AT1G13870.1	0,181795242	0,181417424	0,481579981	441,9806499
AT1G13900.1	0,713403735	0,060090083	0,887559712	790,6552427
AT1G13950.1	0,024259695	0,32242382	0,159135294	3552,483559
AT1G13970.1	0,192607123	1,874315071	NA	1,235962347
AT1G13980.1	0,362449168	-0,209247926	0,667724362	976,3179653
AT1G13990.1	0,507303563	-0,139113735	0,772829549	1044,308645
AT1G14000.1	0,123004832	-0,199295775	0,395894268	1083,514419
AT1G14020.1	0,874124537	0,020044648	0,95630154	427,485131
AT1G14030.1	0,482901246	0,126060898	0,757547458	2752,50832
AT1G14130.1	0,001519422	-0,758676842	0,027471185	944,525453
AT1G14140.1	0,690659381	0,077985894	0,876503507	67,49765764
AT1G14180.1	0,869704785	0,030552687	0,954531413	198,8722263
AT1G14185.1	0,15237908	-1,008046103	0,442029378	5,891509172
AT1G14205.1	0,096893646	0,477977734	0,348532816	182,6017139
AT1G14220.1	0,046019588	-0,940565701	0,232687989	55,22378022
AT1G14270.1	0,900638696	0,017560408	0,966696027	1829,709101
AT1G14280.1	0,00028213	-0,631110195	0,008405614	234,8956871
AT1G14300.1	0,02523809	-0,304624453	0,163036144	480,2005448
AT1G14310.1	0,704575277	0,085947131	0,882842127	341,9612702
AT1G14340.1	0,884917227	-0,023134258	0,960874732	245,9048439
AT1G14345.1	0,001189022	-0,546123452	0,023167334	1555,798297
AT1G14350.1	0,760253958	-0,089250084	0,907890944	122,946013
AT1G14360.1	0,005064557	-0,954632052	0,060344338	524,3031234
AT1G14390.1	0,152368433	-0,358769912	0,442029378	360,6175006
AT1G14400.2	0,375716104	0,12490429	0,678196031	1709,664251
AT1G14410.1	0,143679021	0,268384856	0,428395823	2967,455877
AT1G14420.1	0,21206232	1,0337704	0,518470354	2,605123231
AT1G14430.1	0,126789021	-2,255609429	NA	1,234808189
AT1G14440.2	0,375617757	-0,59371325	0,678158057	8,022596082
AT1G14510.1	0,279703734	0,161940987	0,59355805	1329,036799
AT1G14520.2	0,462413764	-0,532965869	0,744203551	5266,350516
AT1G14560.1	0,034837182	0,663074484	0,197584243	118,0077333
AT1G14570.2	0,996090853	-0,000571512	0,998696883	823,1615918
AT1G14590.1	0,816806436	0,040575904	0,932411582	162,3482411
AT1G14610.1	0,360506918	0,121286398	0,666187062	1619,866057
AT1G14620.1	0,044073773	0,406244434	0,226863278	422,1223503
AT1G14650.2	0,040353094	-0,484655187	0,215633915	1623,154337
AT1G14670.1	0,87728728	-0,034543235	0,957697727	1805,423815
AT1G14685.3	0,405096652	0,155046614	0,702254772	1107,891354
AT1G14710.2	0,335861924	-0,191657657	0,645324558	532,8102434
AT1G14720.1	0,407055993	0,244652027	0,703391172	971,7767993
AT1G14740.1	0,012894756	0,330794661	0,108233436	500,4338462
AT1G14760.2	0,205925213	2,207554793	NA	1,204024829
AT1G14780.1	0,140877083	0,579847548	0,424706487	90,66158515
AT1G14790.1	0,189811244	0,578524108	0,490969541	141,4939415
AT1G14810.1	0,0095253	0,570494831	0,089398359	912,2460401
AT1G14820.3	0,761341807	0,084746641	0,908248119	373,6802935
AT1G14830.1	0,864262125	0,03487166	0,952582078	519,6215874
AT1G14850.1	0,502930628	-0,187115431	0,770429726	380,3915362
AT1G14870.1	0,898829636	0,026856842	0,966254156	1344,403109
AT1G14900.1	0,460695502	0,155813619	0,743080905	1071,169734
AT1G14980.1	0,151899386	0,274766896	0,441196434	1041,532152
AT1G14990.1	0,184540574	0,25478678	0,485060732	140,4000293
AT1G15000.1	0,125402994	0,286058458	0,400120612	897,3987383
AT1G15030.1	0,03962833	0,323752439	0,213512309	114,8128974
AT1G15030.2	0,440208087	0,202162164	0,729194716	163,4438737
AT1G15060.3	0,058392718	0,288894415	0,266028382	433,3359797
AT1G15080.1	0,019663621	0,309859757	0,140646163	224,1377454
AT1G15110.4	0,912863128	0,024108166	0,97104272	271,9252988
AT1G15120.1	0,124295353	0,277342092	0,397948353	2224,289613
AT1G15130.1	0,473517768	0,149357054	0,751678689	783,4990488
AT1G15140.1	0,017117295	-0,287885566	0,129319276	2214,408106
AT1G15170.1	0,282817678	0,245231068	0,596667757	1374,255442
AT1G15200.4	0,197299082	-0,171062762	0,500650755	1290,94736
AT1G15210.1	0,175723739	0,384786808	0,47404177	3455,552932
AT1G15220.1	0,172234042	0,275937342	0,469553387	454,0148769
AT1G15230.1	0,07961226	0,523914126	0,314244535	638,0770551
AT1G15240.2	0,094716557	-0,420977568	0,345242026	303,1365665
AT1G15250.1	0,002924196	-0,545628096	0,042762501	252,1261473
AT1G15270.1	0,140784044	0,230256107	0,42458973	5608,699233
AT1G15290.2	0,374001146	-0,158721299	0,676883545	7562,509396
AT1G15330.1	NA	NA	NA	0
AT1G15340.1	0,05382197	-0,414337253	0,253567193	1640,212082
AT1G15360.1	0,28830476	-0,466067353	0,601844848	35,18753561
AT1G15370.1	0,126296323	0,318621878	0,401679933	532,146515
AT1G15390.1	0,148176527	0,302826349	0,435414513	508,0436443
AT1G15440.2	0,127948137	0,384192296	0,404316658	322,6509754
AT1G15460.3	4,30E-08	-2,872026443	8,65E-06	67,40823514
AT1G15490.4	0,020890098	-0,571644439	0,146005064	160,7362657
AT1G15500.1	0,008812196	0,450743348	0,085516366	2212,533732
AT1G15510.1	0,089503027	-0,386172855	0,335145495	825,940959
AT1G15520.1	0,006115835	0,388723742	0,067934604	649,7027658
AT1G15520.2	0,86318664	-0,074258357	0,952246492	78,60506856
AT1G15530.1	0,099040795	-0,290355844	0,352554924	299,4464871
AT1G15550.1	0,737468388	0,403575915	0,898880323	10,58819818
AT1G15570.1	0,829803864	0,326766311	NA	1,450835273
AT1G15690.1	0,864530326	-0,02970622	0,952738255	8786,798794
AT1G15690.2	0,565249169	-0,111084538	0,807133369	231,7093594
AT1G15740.1	0,933802778	-0,01453232	0,977159965	3450,696777
AT1G15750.2	0,958269033	0,029048012	0,986396611	89,96602033
AT1G15760.1	0,013817873	1,223372183	0,112744379	19,50835734
AT1G15810.1	0,002001262	0,462021005	0,033166824	1025,235564
AT1G15820.1	0,14170972	-0,567401252	0,425859207	40379,49905
AT1G15860.1	0,099927939	0,223330643	0,354486178	774,7481108
AT1G15870.1	0,007369127	0,435551274	0,076244517	131,92489
AT1G15880.1	0,162026123	0,222760184	0,454825071	503,7382883
AT1G15910.1	0,047189991	0,20496344	0,235731392	1383,906004
AT1G15950.3	0,010570802	1,276170708	0,095450455	17,93133579
AT1G15960.1	0,413410654	0,366812767	0,708447348	81,29816846
AT1G15980.1	0,033101652	0,676593394	0,191747253	4385,07005
AT1G16030.1	0,08061291	0,7010458	0,316373299	437,6709835
AT1G16060.1	0,219896242	-0,790238513	0,52759074	43,79088576
AT1G16070.1	0,772671107	-0,095350071	0,914630879	37,07312264
AT1G16080.1	0,899004918	0,03108151	0,966274436	1565,363884
AT1G16180.2	0,806822792	0,040281666	0,929126003	1828,507663
AT1G16210.1	0,394357976	0,135733079	0,693372568	610,9117208
AT1G16270.3	0,255341219	-0,180011941	0,567620162	2471,097205
AT1G16280.1	0,201817737	0,301799631	0,50602011	302,8953585
AT1G16310.1	0,06100693	-2,538533223	NA	1,002190465
AT1G16360.1	0,149399052	-2,338885111	NA	0,505716335
AT1G16470.2	0,4482958	0,119676526	0,734796819	3045,768484
AT1G16520.1	0,460616009	0,175159289	0,743026542	189,1682475
AT1G16540.2	0,009094321	0,41145329	0,087086699	411,8578572
AT1G16560.1	0,809668994	0,025974426	0,929703063	1113,983865
AT1G16570.1	0,023884377	0,343850274	0,157918879	180,7184992
AT1G16570.2	0,809769955	-0,104010242	0,929703063	29,99248152
AT1G16610.7	0,019713029	0,32052608	0,140870671	801,3753519
AT1G16670.1	0,790968427	0,052167807	0,92252703	502,5538957
AT1G16700.1	0,572047899	0,093616569	0,81114021	1863,532575
AT1G16720.1	0,000147601	-0,715885725	0,005295686	3455,151409
AT1G16740.1	0,102702555	-0,261427982	0,359435954	300,2196639
AT1G16780.2	0,487435737	-0,105678187	0,760401305	762,3383988
AT1G16800.1	0,53063021	0,13803309	0,787882864	646,6269328
AT1G16810.2	0,05061963	0,360211758	0,244612523	1386,723654
AT1G16870.1	0,77429135	0,03444497	0,915301497	438,8831144
AT1G16880.1	0,285164551	0,138790601	0,599224369	14665,6044
AT1G16880.2	0,14710934	-1,882944899	NA	1,449339496
AT1G16900.1	0,175929995	-0,314123028	0,474231781	269,1383364
AT1G16916.2	0,740090539	0,0758739	0,900321214	243,8692807
AT1G16920.1	0,036268749	0,615905853	0,202251806	262,196879
AT1G16970.1	0,113742264	-0,2957846	0,378485685	900,213737
AT1G17020.1	0,003596466	-0,982628401	0,048932215	112,2149646
AT1G17070.1	0,821449303	0,030345258	0,934669378	667,6521838
AT1G17080.1	0,050043171	0,316382278	0,243149472	902,5917791
AT1G17100.1	0,131733367	-0,412637302	0,409717186	4797,304928
AT1G17110.3	0,296366891	0,258488587	0,609888257	149,0343827
AT1G17120.1	0,956606445	0,012164864	0,985885304	120,4594194
AT1G17130.1	7,71E-05	0,620543024	0,003363048	722,0515645
AT1G17140.2	0,458541144	-0,15481732	0,741852969	1014,443778
AT1G17160.1	0,630375296	0,091365016	0,844265742	122,4412793
AT1G17210.1	0,724449582	-0,054223168	0,892488293	1082,51751
AT1G17220.1	0,794502987	0,037937428	0,924003734	7248,704299
AT1G17230.1	0,264780929	0,520318524	0,577439284	46,40040499
AT1G17230.2	0,550464805	0,520289079	0,799625358	4,508113574
AT1G17260.1	0,411877411	1,999762831	NA	0,465281357
AT1G17330.1	0,024318959	0,416675911	0,159363587	1496,447781
AT1G17345.1	0,159180213	0,39684242	0,451636448	496,8636404
AT1G17350.5	0,163170529	0,338917289	0,456464094	196,2905168
AT1G17360.1	0,344992366	-0,522479407	0,653958616	36,85490146
AT1G17370.1	0,216042045	-0,20697711	0,522999163	4424,243336
AT1G17420.1	0,016706656	-0,695950705	0,127398843	779,7586601
AT1G17440.2	0,941251553	0,011895439	0,980325117	547,45938
AT1G17450.1	0,723045259	-0,085119147	0,891986555	1158,580975
AT1G17455.2	0,78527094	0,063705278	0,920155153	793,0568143
AT1G17480.1	2,70E-10	2,148864279	1,47E-07	67,76099826
AT1G17500.2	0,565685951	0,118532614	0,807267007	759,2858077
AT1G17520.4	0,066530833	0,262472243	0,285124849	446,0233759
AT1G17530.1	0,228155099	0,226753734	0,536700647	339,9746224
AT1G17550.2	0,028123514	-0,384909043	0,173571697	4429,598066
AT1G17560.2	0,489055894	-1,692333164	NA	0,461142568
AT1G17620.1	0,912459692	-0,041311366	0,970904206	166,4649408
AT1G17650.2	0,831775652	0,044135529	0,938898098	2846,194359
AT1G17665.1	0,001093275	0,576076736	0,021881734	328,988897
AT1G17680.1	0,93470423	-0,011530115	0,977560669	321,6750549
AT1G17690.1	0,000477142	0,898132007	0,012134674	254,1876764
AT1G17710.1	0,666566141	0,189211969	0,864049208	74,67994905
AT1G17720.1	0,72647979	0,036820759	0,893500792	1134,875368
AT1G17720.2	0,417030846	-0,209866738	0,710901563	66,55180005
AT1G17745.1	0,825306112	0,126335667	0,936445792	70,80411221
AT1G17745.2	0,796842005	0,1318278	0,924797805	119,8013121
AT1G17760.1	0,839212313	-0,036369882	0,942474311	1267,129372
AT1G17810.1	0,736361817	0,232650683	0,898534278	13,84514093
AT1G17840.1	0,784604039	-0,050652276	0,919987888	1478,998181
AT1G17850.2	0,908428005	0,012367086	0,969417743	775,0027387
AT1G17860.1	0,714271016	0,246122598	0,88776279	264,6770922
AT1G17870.1	0,000176161	-1,90387788	0,00598259	2022,528312
AT1G17890.1	0,064325046	0,253167339	0,280389203	362,0614851
AT1G17920.2	0,619687871	0,270610822	0,838780384	14,26678367
AT1G17980.1	0,013354943	-0,344966888	0,110576438	849,5412216
AT1G18000.1	0,361540492	0,211805793	0,666934841	379,0496026
AT1G18030.1	0,223971387	0,217911994	0,532207753	229,4565154
AT1G18040.1	0,30029607	-0,206586	0,614087005	622,0575723
AT1G18060.1	0,545279258	-0,160360501	0,796307989	1960,982268
AT1G18070.2	0,511568323	-0,093625929	0,775035625	2524,680608
AT1G18090.2	0,98539423	0,016068467	0,994784997	4,7174098
AT1G18100.1	0,623199083	-1,148454481	0,840946541	2,803838394
AT1G18140.1	0,086777961	0,615330876	0,329339853	149,517144
AT1G18160.1	0,466945768	0,126785004	0,747173306	302,0497426
AT1G18170.1	0,361298282	0,160418559	0,666829811	5228,149391
AT1G18190.1	0,490731039	-0,105957683	0,762846926	830,9915846
AT1G18210.1	0,619038201	0,188136285	0,838708265	287,2663912
AT1G18260.1	0,083060163	-0,220236243	0,321046051	638,2728464
AT1G18270.4	0,798821465	-0,091134765	0,925698561	493,3470096
AT1G18300.1	0,006586771	0,773545534	0,071144045	913,8419214
AT1G18310.1	0,287237009	-2,170369315	NA	0,47244567
AT1G18330.1	3,27E-06	-3,641805921	0,000302751	387,3928714
AT1G18335.3	0,621582978	0,095128442	0,839699934	1836,844736
AT1G18340.1	0,413976332	0,166485698	0,708868031	218,8413983
AT1G18370.1	0,558084604	0,710446256	NA	1,585415568
AT1G18390.2	0,303299279	0,250335614	0,617217535	314,7548757
AT1G18400.1	0,048414328	1,392938317	0,239197223	25,58293097
AT1G18410.3	0,618335432	-0,206506038	0,838387496	48,67946743
AT1G18440.1	0,736514713	0,054274952	0,898591612	220,558793
AT1G18450.1	0,340150017	0,112965945	0,649502789	928,5226598
AT1G18460.1	0,031211758	-0,687306476	0,185125017	406,0676201
AT1G18480.1	0,417502668	-0,553006844	0,711194834	3,650138764
AT1G18485.1	0,351593676	0,168487118	0,6592529	198,5204956
AT1G18490.1	0,125999778	0,267765808	0,401152312	521,7463904
AT1G18530.1	0,333707736	0,500438561	0,643463974	14,56672267
AT1G18540.1	0,158512327	0,417877039	0,450787304	39,1746975
AT1G18550.1	0,016045537	0,710539592	0,124125077	57,32851241
AT1G18560.1	0,422585605	-0,117448984	0,715213459	254,010612
AT1G18580.1	0,37753349	0,157382287	0,679814197	358,2866446
AT1G18600.1	0,022353959	0,392840732	0,151964156	408,4200472
AT1G18610.1	0,416315847	-0,17416486	0,710472392	211,5502197
AT1G18640.2	0,016403355	0,467236683	0,125979412	324,6807685
AT1G18650.1	0,872409265	0,059234343	0,955360856	219,5801504
AT1G18650.2	0,258136601	-0,432283118	0,570750699	216,2211935
AT1G18660.3	0,290069816	0,293884744	0,603884695	437,2604271
AT1G18680.1	0,482045834	0,169545081	0,756977728	134,4365681
AT1G18730.5	0,560346658	0,159647626	0,80456406	7646,554248
AT1G18740.1	0,010538563	0,416022524	0,095312788	534,1460783
AT1G18750.1	0,523260047	0,1200443	0,782887068	307,5363182
AT1G18800.1	0,090445101	0,235065027	0,337318592	3440,630865
AT1G18870.2	0,038230251	-0,46303864	0,208887654	699,230056
AT1G18880.1	0,101653933	0,37039556	0,357751919	484,4146644
AT1G18890.1	0,45315609	0,135514961	0,737813163	509,6265903
AT1G18950.1	0,696922894	-0,08749208	0,879071703	138,1699325
AT1G18950.3	0,604610824	-0,085562301	0,830126003	455,1344229
AT1G18990.1	0,206186528	0,473708257	0,511073252	61,33928497
AT1G19000.1	0,097581182	-0,319591537	0,349972551	5369,245195
AT1G19010.1	0,055445178	0,225983685	0,258042216	207,9096591
AT1G19025.1	0,666895318	-0,882458591	NA	0,724973688
AT1G19025.2	0,356518398	-0,665467207	0,662859003	6,095995739
AT1G19100.1	0,778493177	-0,048462831	0,916973328	1211,181238
AT1G19110.1	0,106174798	0,393628224	0,364947897	250,2278977
AT1G19130.1	0,84435621	-0,075075841	0,944955556	189,5150661
AT1G19140.1	1,95E-12	-1,250324652	1,91E-09	290,5489706
AT1G19150.1	0,682499904	0,086655078	0,872868039	6138,956992
AT1G19180.3	0,345014365	0,281273154	0,653958616	107,3026112
AT1G19220.1	0,985080969	0,013234145	0,994646638	127,1671944
AT1G19230.2	0,375239013	0,238739105	0,677809103	188,2325076
AT1G19250.1	0,62996836	-0,120741285	0,844159216	6841,378375
AT1G19270.2	0,276308969	0,23656007	0,589522477	115,4028684
AT1G19300.1	0,241617954	-0,432171719	0,552605375	99,55913463
AT1G19310.1	0,325778695	0,160661134	0,637100431	312,4281168
AT1G19320.1	0,735788682	-0,186390572	0,898308959	13,19059962
AT1G19330.2	0,912379249	-0,022228331	0,970897898	1853,414759
AT1G19350.3	0,058588112	-0,279204755	0,266420511	580,6089409
AT1G19430.3	0,833447749	-0,029163066	0,939759398	498,3464067
AT1G19440.1	0,109013801	-0,335516018	0,370124247	616,804061
AT1G19450.1	0,012647943	-1,191599883	0,106926019	18,98841861
AT1G19480.2	0,078784324	0,369161308	0,31236438	88,15495772
AT1G19485.1	0,69618884	0,076181935	0,878756661	116,7656625
AT1G19490.1	0,552196134	-0,246703032	0,800555229	21,51858871
AT1G19520.1	0,29170118	0,165990454	0,60534654	778,5031643
AT1G19530.2	0,057895131	-0,609341599	0,264779391	3196,199202
AT1G19580.1	0,023937885	0,247586481	0,158034813	2251,526994
AT1G19600.1	0,148535203	-0,284643405	0,436187555	1738,125739
AT1G19640.1	0,146182815	-0,344983467	0,432136432	278,2926838
AT1G19715.2	0,001463989	0,865679765	0,026828812	61,45403754
AT1G19720.1	0,219893888	-0,151839449	0,52759074	647,3435838
AT1G19780.1	0,213227109	0,326351411	0,51991981	56,73982449
AT1G19800.2	0,627455255	0,075909825	0,843040824	665,279664
AT1G19830.1	0,549846911	0,357969903	0,799267188	69,13112806
AT1G19835.3	0,369783742	-0,281377053	0,674088359	481,1722494
AT1G19850.1	0,586625462	0,451535608	0,820415124	4,612407842
AT1G19850.2	0,52327447	0,250292786	0,782887068	52,1597319
AT1G19860.1	0,993392502	0,001383233	0,997757323	585,0018192
AT1G19870.1	0,41767013	-0,140204583	0,711323967	804,4042297
AT1G19880.1	0,508273363	-0,075700825	0,773356757	840,8966624
AT1G19920.1	0,373174805	0,198869049	0,67627876	1564,331328
AT1G19970.1	0,000168821	-0,920323978	0,005819259	1307,949277
AT1G19990.1	0,116279765	0,271690165	0,383599904	333,57796
AT1G20030.2	0,055627601	0,598656681	0,258429677	82,72848692
AT1G20050.1	0,200181687	0,25023883	0,504311805	251,7977612
AT1G20060.9	0,858145271	-0,084827141	0,950229186	24,09982292
AT1G20080.5	0,10459259	-0,232961502	0,362233853	4885,010482
AT1G20110.1	0,805218703	-0,042252473	0,928461597	606,2814586
AT1G20160.2	0,373875455	0,358400338	0,676824482	30,89927242
AT1G20190.1	NA	-2,231251167	NA	4,80707252
AT1G20270.1	0,52480163	0,139408477	0,783634003	49,0819267
AT1G20300.1	0,97108357	0,0085654	0,990338534	129,7303165
AT1G20330.1	0,017173084	-0,72871501	0,129565469	1938,893471
AT1G20340.1	0,006592588	-0,506032972	0,071147696	49296,94496
AT1G20380.1	0,083121815	-0,323965411	0,32107874	140,6045213
AT1G20410.1	0,5933576	-0,092937424	0,824197975	430,2845188
AT1G20460.1	0,623499496	0,070213949	0,840963798	230,8600795
AT1G20510.1	0,839082616	0,04643385	0,942415894	218,4279265
AT1G20560.2	0,181069592	-0,19247732	0,480321779	543,3772531
AT1G20575.1	0,025802512	0,447227408	0,165451833	289,6510692
AT1G20580.1	0,05029706	0,333102003	0,24368639	1862,287048
AT1G20610.1	0,170663572	1,975692063	NA	1,430238317
AT1G20630.1	0,227755376	2,223353264	NA	0,849978625
AT1G20650.1	0,000178722	0,93867747	0,006053778	416,5122902
AT1G20670.1	0,002477173	0,415201122	0,038363787	305,4535603
AT1G20693.1	1,53E-07	0,822611433	2,43E-05	8689,751427
AT1G20693.2	5,15E-08	1,099300034	9,86E-06	3809,973423
AT1G20720.1	0,000312878	0,852453524	0,009045923	120,1173253
AT1G20720.2	0,918316716	0,094537856	0,972620831	2,445922683
AT1G20760.1	0,180369889	-0,278957783	0,479377357	618,3782507
AT1G20780.3	0,519784243	0,086353494	0,780482091	515,3639647
AT1G20810.1	0,242495534	0,225797542	0,553332576	1670,254725
AT1G20823.1	0,000144624	0,88071431	0,005249296	353,2245829
AT1G20830.1	0,440360338	-0,09727233	0,729343895	698,3701783
AT1G20850.1	0,004765538	-0,816686278	0,058248936	560,9193534
AT1G20870.2	0,009060922	0,602033938	0,086865271	67,68641675
AT1G20920.2	0,1963748	-0,190154174	0,499281844	1531,726758
AT1G20930.1	0,353663956	0,549410169	0,660694435	36,43637968
AT1G20960.2	0,737056408	-0,102615169	0,898658767	1463,867421
AT1G20970.1	0,462261681	-0,183617746	0,744145739	445,8961188
AT1G20980.1	0,453883293	0,132042441	0,738228438	1164,62282
AT1G20990.1	0,704098456	-0,184924114	0,882612466	8,342487773
AT1G21065.1	0,688675024	-0,096139694	0,875384802	2843,021928
AT1G21070.1	0,999120534	-0,000178642	0,999700988	904,7810004
AT1G21140.1	0,813038605	0,101502032	0,931056284	69,47481324
AT1G21190.1	0,018689547	0,496322106	0,136143762	872,9320953
AT1G21200.1	4,54E-09	0,783281565	1,41E-06	576,3869749
AT1G21240.1	0,718074463	-0,098425916	0,889191967	36,09962217
AT1G21270.1	0,374680974	-1,644788437	NA	1,076499275
AT1G21320.2	0,586597604	0,109151015	0,820415124	146,0684878
AT1G21320.5	0,790985968	-0,054857091	0,92252703	219,6668797
AT1G21326.1	0,008102301	2,143154927	0,081084141	6,711474752
AT1G21350.3	0,690294692	0,087518425	0,876126022	1392,823173
AT1G21370.1	0,049296962	0,58046898	0,241263173	147,0443935
AT1G21380.1	0,557496958	-0,097063695	0,803125179	526,62283
AT1G21410.2	0,018417631	-0,546003444	0,134839638	877,973568
AT1G21450.1	0,782677642	-0,049020457	0,919058333	955,7353222
AT1G21460.1	0,007665154	1,268655311	0,07816744	28,63612359
AT1G21480.1	0,933609098	0,018386347	0,97712986	134,8252146
AT1G21500.1	0,004040172	-0,659583895	0,05262455	2108,317934
AT1G21530.1	0,513245473	0,164718958	0,775982528	915,8224375
AT1G21580.1	0,000117556	-0,980719872	0,004527252	724,2052211
AT1G21590.2	0,192809834	-0,257997401	0,494619177	628,5220595
AT1G21600.1	0,593291	0,069428188	0,824164039	1764,88738
AT1G21610.2	0,553922575	-0,087579672	0,801110349	314,9461804
AT1G21630.3	0,498205634	-0,148192581	0,767160135	758,6871322
AT1G21640.1	0,008750019	-0,457397534	0,085060809	2053,759094
AT1G21650.1	0,518645162	0,105143775	0,779760429	597,2237861
AT1G21651.1	0,096626069	0,258013562	0,348306448	307,9517903
AT1G21680.1	0,023865065	-0,589527345	0,157817883	1999,406446
AT1G21690.1	6,86E-06	0,858091345	0,000528861	168,6953935
AT1G21700.1	0,731797916	-0,060701527	0,896182485	545,9676313
AT1G21710.1	0,773876271	-0,048551371	0,91514293	218,1782528
AT1G21720.1	0,584784471	0,085963321	0,819012547	1991,044403
AT1G21750.1	0,318782275	-0,224825593	0,630419931	8135,141503
AT1G21760.1	0,436529381	-0,116143415	0,726229868	523,6881433
AT1G21780.1	0,128936858	-0,2409449	0,405779858	150,5585423
AT1G21790.1	0,108624416	-0,351927071	0,369629071	794,0677057
AT1G21830.1	0,007746373	0,919400168	0,078771587	211,001762
AT1G21880.2	0,787184322	0,076549737	0,920934034	190,126067
AT1G21920.2	0,806017027	-0,053032391	0,928815879	573,6845999
AT1G21930.1	0,153292718	0,294622215	0,443429221	195,0640798
AT1G21980.1	0,000264674	-0,519501061	0,008076392	1025,15353
AT1G22030.1	1,47E-06	-0,947410322	0,000158352	117,2627019
AT1G22040.1	0,875170253	-0,042687088	0,956918304	350,6720463
AT1G22060.2	0,27336651	-0,222180584	0,586074257	870,7997237
AT1G22070.1	0,034875436	-0,666832881	0,197751644	175,4043755
AT1G22150.2	0,012382831	0,68941542	0,10556599	264,2105282
AT1G22150.4	0,616445051	0,131449513	0,837096644	282,7414325
AT1G22160.1	0,051012278	0,423315443	0,245703267	104,7847084
AT1G22170.2	0,828419184	-0,059928048	0,937434258	65,64807205
AT1G22180.4	0,005094404	0,502197934	0,060601089	1376,135015
AT1G22260.1	0,078610002	1,421347244	0,311989682	3,167812543
AT1G22260.2	0,569740304	0,528629568	0,809780333	3,171762066
AT1G22270.1	0,085106111	0,306307313	0,325541908	797,2174062
AT1G22280.1	0,294685708	0,180216562	0,608169932	208,2476532
AT1G22360.2	0,0773318	0,73746569	0,309131139	503,8288172
AT1G22410.1	0,910206548	-0,031094457	0,970011826	1190,423577
AT1G22440.1	0,561560616	-0,103454946	0,805180149	422,4790692
AT1G22450.1	0,287780358	0,159106347	0,601374303	1038,495356
AT1G22460.1	0,298870524	0,641606267	0,61274516	9,914904338
AT1G22490.1	0,003593925	2,230751607	0,04893171	13,0912033
AT1G22490.2	0,083707569	0,873049938	0,322531784	29,85723063
AT1G22540.1	0,710508117	0,072962823	0,885769458	1130,58298
AT1G22600.1	1,34E-05	-4,784495812	0,000888306	16,62049287
AT1G22610.1	0,427351351	-0,275180196	0,719248639	791,0109833
AT1G22620.1	0,011844941	0,409439869	0,102343322	617,9457711
AT1G22640.1	5,97E-06	3,471286424	0,000478095	29,37912336
AT1G22640.2	0,009873988	-1,932026499	0,091561978	4,039705623
AT1G22650.1	0,007182782	0,402556035	0,074972124	809,3931705
AT1G22690.2	0,484703265	-0,476761852	0,758560512	124,3175896
AT1G22700.1	0,400994889	0,158836282	0,699485594	2811,037428
AT1G22710.1	0,009411479	1,505038826	0,088861185	68,3526102
AT1G22730.1	4,23E-06	0,904901837	0,000365937	115,411228
AT1G22770.1	0,078337978	0,238773713	0,311364991	15087,48156
AT1G22790.1	0,214144218	0,243835195	0,521020688	834,9715925
AT1G22800.1	0,444483324	0,131924365	0,732082144	604,5188627
AT1G22810.1	0,203776121	0,705586857	0,508026246	17,61751084
AT1G22850.1	0,718879149	-0,056207662	0,889614938	2789,367396
AT1G22860.1	0,088199297	-0,485906601	0,332314218	215,0196534
AT1G22870.3	0,047892384	-0,359066252	0,237754009	337,4279115
AT1G22940.1	0,973295359	-0,006516054	0,990981099	576,4896919
AT1G22960.1	0,818247076	-0,05532318	0,933104611	106,5528239
AT1G22970.1	0,010708605	0,363982144	0,096240638	729,3492808
AT1G23000.2	0,000256735	1,066252315	0,007914458	161,7245177
AT1G23030.1	0,171015346	-0,351858122	0,467467725	246,9700994
AT1G23070.1	0,56660584	0,328266081	0,807884929	18,86810358
AT1G23090.1	0,004400425	-0,619040495	0,055529651	483,9830445
AT1G23100.1	0,045946376	-0,506564305	0,232549921	764,7353401
AT1G23170.2	0,00855698	-0,721019742	0,083914649	755,9595353
AT1G23180.1	0,415540164	-0,098494792	0,710047626	2139,860741
AT1G23190.1	0,477805135	0,099338457	0,754075441	3266,381801
AT1G23205.1	0,922638004	0,047870777	0,973801661	354,7466042
AT1G23220.1	0,011251919	0,755729767	0,099104607	88,71109633
AT1G23230.2	0,399642958	-0,278930501	0,698267638	402,9163527
AT1G23260.1	0,016411735	0,525200923	0,126010274	1166,155666
AT1G23280.1	0,558565033	-0,081010892	0,803841916	608,6627554
AT1G23300.1	0,365184581	-1,117823617	NA	1,489346501
AT1G23360.1	0,486980081	0,241002308	0,760024131	87,71425558
AT1G23380.1	0,432498248	1,003786309	0,723093414	2,134821019
AT1G23380.2	0,275687165	-1,582919852	NA	0,750435358
AT1G23400.1	0,885965541	-0,02950821	0,961392373	1441,642005
AT1G23420.2	0,187242197	2,525355928	0,488103383	57,56743898
AT1G23440.3	0,547708777	0,232232405	0,79764716	29,67269757
AT1G23460.2	0,013501955	-0,615700217	0,111181358	103,4103844
AT1G23540.1	0,318015854	0,242338749	0,629828329	106,5568429
AT1G23710.1	0,664064804	0,147857175	0,862636903	74,00782132
AT1G23740.1	0,001017137	-0,524731844	0,020788586	7844,863426
AT1G23750.1	0,013425869	0,299869878	0,110858426	2384,023838
AT1G23760.1	0,940127403	0,020288632	0,979702481	993,6751859
AT1G23780.1	0,539898411	0,10479912	0,793088651	357,8585958
AT1G23790.1	0,433171789	-0,48347973	0,723507758	12,55940248
AT1G23800.1	0,08662465	0,463579062	0,329063207	1481,77241
AT1G23820.1	0,00708244	0,523924337	0,074397197	3247,328814
AT1G23860.2	0,081616851	-0,28096286	0,318204776	811,4554653
AT1G23860.3	0,051679808	-0,6182283	0,247602214	100,0301068
AT1G23870.1	5,19E-05	0,668543433	0,002485239	662,1202021
AT1G23880.1	0,247794573	0,360963666	0,559369488	255,9326022
AT1G23980.1	0,24118507	0,21968645	0,552394056	177,0694298
AT1G24030.1	0,977296139	0,004319033	0,992623087	477,7260135
AT1G24095.2	0,012115743	-0,679103151	0,103971957	69,98996016
AT1G24120.1	0,294695354	0,156782466	0,608169932	671,0417922
AT1G24130.1	0,948031152	-0,031886841	0,982209013	37,55638014
AT1G24150.1	0,065869966	-2,597822592	NA	0,808019583
AT1G24160.2	0,813261231	-0,03283996	0,931056284	2054,108005
AT1G24190.2	0,734494468	-0,066771767	0,897739233	521,9200278
AT1G24290.1	0,186097292	-0,30097091	0,48706757	170,6971829
AT1G24310.1	0,007039892	0,393319542	0,074073305	209,1486811
AT1G24330.1	0,215653099	-0,28286901	0,522666807	140,8387662
AT1G24340.1	0,331216382	0,201169232	0,641298591	271,3498508
AT1G24350.3	0,058603799	0,422547078	0,266460849	241,7224795
AT1G24360.1	0,008254688	0,317974118	0,082041064	2846,887038
AT1G24430.1	0,537839043	-0,307129598	0,792001783	7,232446706
AT1G24440.1	0,24803775	0,207143575	0,559471885	729,8244682
AT1G24480.1	0,810377559	0,259903081	0,929894273	2,087819367
AT1G24490.1	0,752464901	0,044266581	0,904406468	937,6843543
AT1G24510.1	0,444609139	0,074825292	0,732100199	2426,924473
AT1G24560.1	0,340124168	-0,139710813	0,649502789	535,4109587
AT1G24580.1	0,01584358	-0,888404209	0,123160807	42,54252049
AT1G24610.1	0,891205807	0,023338784	0,963474397	455,9415536
AT1G24620.1	0,890656756	-0,052405309	0,963093916	23,74180142
AT1G24706.3	0,306056833	-0,223435325	0,619291583	933,986217
AT1G24735.2	0,432884434	-0,507895516	0,723373817	10,26383572
AT1G24764.1	0,87570121	0,018977467	0,957133063	1449,38314
AT1G24909.1	0,09346457	0,555309779	0,343432656	133,4723805
AT1G25220.1	0,272175122	0,320997324	0,584840097	329,0965125
AT1G25250.3	0,228306473	0,6331636	0,536895183	147,3221009
AT1G25260.1	0,157371086	0,230736723	0,449214132	967,997691
AT1G25275.1	4,60E-07	0,802106411	6,03E-05	22089,71546
AT1G25280.1	0,414590739	0,088477744	0,709334582	890,7330155
AT1G25330.1	0,202931811	0,77050072	0,507115803	10,51924383
AT1G25350.1	0,080170991	-0,231549962	0,315673488	2522,42612
AT1G25360.1	0,023035528	0,735902499	0,154873713	30,91899608
AT1G25370.2	4,07E-05	1,639511235	0,002057383	38,76406551
AT1G25375.1	0,321594143	-0,166872489	0,633002339	1173,422467
AT1G25380.2	0,65542261	-0,111646439	0,858204199	140,3766238
AT1G25390.1	0,230404938	-2,252596566	NA	0,878104675
AT1G25420.1	0,255285025	0,182071607	0,567527517	265,3338633
AT1G25440.1	0,000387494	-0,760458054	0,010496712	5899,746339
AT1G25480.1	9,05E-05	-2,538180461	0,003747136	6,538060674
AT1G25500.2	0,087046472	-0,434969797	0,329993169	135,5955972
AT1G25500.3	0,214897078	-0,212761754	0,521901614	203,2294515
AT1G25510.1	0,310868214	-0,312295465	0,623723082	1098,837044
AT1G25520.1	0,003958678	-0,389090195	0,051973711	768,8640921
AT1G25530.1	0,693270689	-0,237015479	0,877188789	31,86721882
AT1G25540.1	0,778750701	0,066399539	0,916973328	365,4126494
AT1G25550.1	0,449741318	0,385140522	0,735771846	87,72499867
AT1G25570.1	0,505798165	0,106561395	0,77207273	357,6312866
AT1G25580.1	0,035186492	0,303641068	0,19861441	588,9090069
AT1G25682.2	0,03502488	0,311423881	0,198335621	1027,882029
AT1G26110.1	0,062251029	0,312478301	0,275287864	1458,052605
AT1G26120.1	0,006433528	-0,541707296	0,070021261	97,24425436
AT1G26130.2	0,04957058	0,46196096	0,241996302	534,0672219
AT1G26150.1	0,886493538	-0,034629863	0,961510372	106,3204668
AT1G26160.1	0,117189487	0,266288204	0,385104653	215,3244651
AT1G26170.1	0,539183923	-0,367127299	0,79247084	31,97140505
AT1G26180.1	0,650391622	-0,089043825	0,855178883	396,1043204
AT1G26220.1	0,084818782	0,469551712	0,324992138	793,9410385
AT1G26230.5	0,253712438	0,165369559	0,565779699	1875,819448
AT1G26250.1	0,00089963	-1,070863374	0,019101379	86,06778789
AT1G26320.1	0,001480282	-1,740047813	0,026988217	6,43806141
AT1G26330.1	0,004511935	0,819748085	0,056365306	84,04965599
AT1G26355.1	0,818339772	-0,043113779	0,933104611	2380,889662
AT1G26370.1	0,795612615	-0,04444983	0,924485776	541,3903604
AT1G26460.1	0,445656844	-0,116484995	0,732802664	633,2857604
AT1G26470.1	0,837553586	0,037796157	0,941571751	752,7405473
AT1G26480.1	0,12201011	0,375078871	0,394356916	690,0093404
AT1G26500.1	0,0314727	0,633528362	0,186004896	43,65348953
AT1G26520.1	0,173844628	0,189368885	0,47165797	399,9779956
AT1G26550.1	0,913809708	0,018516316	0,971417655	1367,871737
AT1G26560.1	0,760264889	-0,12260222	0,907890944	34,62314349
AT1G26610.1	0,189981718	1,19147125	0,491192808	2,908084292
AT1G26640.1	0,44310632	-0,124957612	0,731042204	401,9612427
AT1G26665.2	0,946519185	0,014741664	0,981865244	482,1008676
AT1G26670.1	0,001147202	0,529850106	0,022601972	509,6046964
AT1G26700.2	0,101601813	0,522210863	0,357697376	78,36515619
AT1G26740.1	0,000227057	0,663429486	0,007251163	814,8964177
AT1G26761.1	0,504215028	-0,191463414	0,771146885	154,7270878
AT1G26770.1	0,273773056	0,460650744	0,586609385	1093,34921
AT1G26770.2	0,632737154	-0,348584139	0,845488074	255,8749787
AT1G26800.1	1,04E-09	-1,596379859	4,13E-07	417,0948137
AT1G26810.1	0,595722923	0,125508261	0,825421653	136,217052
AT1G26830.1	0,742051121	0,042866971	0,901083402	1086,379494
AT1G26840.1	7,38E-07	1,022057751	8,96E-05	72,41367084
AT1G26850.3	0,510814751	-0,118485581	0,774658771	2349,586338
AT1G26880.1	0,23049222	0,269316208	0,539594444	5224,926577
AT1G26910.1	0,220823618	0,179593224	0,528666229	12930,52491
AT1G26940.1	0,482418165	0,121146345	0,757210328	434,5723403
AT1G26945.1	0,213696387	0,418178032	0,52057697	165,2697715
AT1G27060.1	0,151078309	-0,423380887	0,440019375	84,81006368
AT1G27090.1	0,04793549	-0,457643419	0,237860242	682,8366958
AT1G27100.1	0,164085849	-1,989206293	NA	1,460661243
AT1G27170.1	0,979813245	-0,01704133	0,993023411	8,273889558
AT1G27180.3	0,101669946	-0,376875009	0,35777446	194,2916569
AT1G27200.1	0,518057233	-0,143741848	0,779218838	97,87029907
AT1G27210.1	0,180916941	-0,373561358	0,480034095	333,9102371
AT1G27290.2	1,18E-07	1,294105605	1,96E-05	689,6056749
AT1G27320.1	0,285810373	-0,199003786	0,599944644	1129,472983
AT1G27330.1	0,023830376	-0,462375612	0,157756959	2139,294969
AT1G27340.1	0,979019265	0,004023429	0,992793007	272,4480353
AT1G27350.1	0,017302013	0,834278164	0,130174618	76,99478415
AT1G27380.4	0,210169678	-0,818512546	0,516199971	11,34832171
AT1G27385.1	0,75160762	-0,06648191	0,90418214	2573,285071
AT1G27410.1	0,005100769	0,823105511	0,060602802	24,8430745
AT1G27430.1	0,210327143	-0,392060983	0,516403773	686,7485039
AT1G27435.1	0,002136999	0,544987924	0,034790991	607,2133777
AT1G27450.4	0,03123199	0,361228289	0,185198307	885,1412163
AT1G27460.2	0,030624151	0,53765149	0,183009854	96,28181097
AT1G27461.1	0,81803348	-0,327565434	NA	0,700230202
AT1G27470.1	0,620376536	0,126888638	0,838960923	463,7121474
AT1G27480.1	4,50E-08	-1,573979294	8,97E-06	266,197227
AT1G27500.1	0,75313219	0,069864596	0,904623964	1323,011505
AT1G27510.1	0,733822953	-0,045027033	0,897425776	3322,632651
AT1G27520.1	0,118997395	0,30925306	0,388336048	125,4093554
AT1G27530.1	0,670019674	0,055867016	0,86622785	1269,962353
AT1G27595.1	0,019436919	-0,686180993	0,139509683	205,8724202
AT1G27600.1	0,549361398	0,08458862	0,799002369	373,1918246
AT1G27620.1	0,159253941	0,591850786	0,451726762	31,49769638
AT1G27650.1	1,27E-10	-1,24527661	8,16E-08	1603,302456
AT1G27680.1	0,288343103	-0,178820688	0,601892745	837,8461242
AT1G27700.1	0,434692017	-0,121217489	0,724839018	257,0829245
AT1G27730.1	0,319948527	0,500250291	0,631467395	81,21821851
AT1G27752.1	0,411990351	0,256755226	0,707321276	197,6559278
AT1G27760.3	0,002401174	-0,310705801	0,037593144	639,1016115
AT1G27770.2	0,815567364	0,041550518	0,931841061	1077,170943
AT1G27770.3	0,019219884	0,656130234	0,138569717	472,4996721
AT1G27840.1	0,935790053	-0,012293163	0,977868583	310,6822057
AT1G27850.1	0,846277681	0,034307901	0,945669817	334,2968111
AT1G27880.2	0,548767365	0,942301435	NA	1,361888982
AT1G27900.3	0,684810605	-0,075609389	0,873989869	388,2290179
AT1G27920.1	0,040257721	-1,977882827	0,215418761	4,387759878
AT1G27930.1	0,886733409	-0,026657131	0,961568719	1156,310878
AT1G27940.2	0,023713669	-0,649177524	0,157430226	628,8519006
AT1G27970.1	0,028650168	0,343212995	0,175671592	1853,088383
AT1G27980.1	0,927270471	-0,016229226	0,975494745	206,7622964
AT1G27990.1	0,939521604	0,048393674	0,979573942	11,36165778
AT1G28010.1	0,008559585	-0,601229014	0,083919145	183,0749054
AT1G28060.3	0,476317911	-0,095959634	0,753386714	646,7969248
AT1G28100.5	0,145181412	0,249211294	0,430772446	673,8849826
AT1G28110.1	0,999347138	0,00020975	0,999798012	205,4304038
AT1G28120.1	0,277354672	-0,092550139	0,590753362	943,5324785
AT1G28135.1	0,411050983	-0,416065393	0,706608553	190,2962532
AT1G28140.1	0,000273561	0,577061164	0,008244589	1561,961631
AT1G28150.2	0,929100525	0,019774894	0,975900871	1110,188534
AT1G28200.1	0,360388973	0,144136552	0,666033209	450,0776053
AT1G28210.1	0,184352563	-0,256309922	0,48476056	189,5148831
AT1G28210.2	0,152310201	-0,709005232	0,442002909	45,51073178
AT1G28240.1	0,741186026	0,058436637	0,900828511	349,9564454
AT1G28250.1	0,339047586	0,179752424	0,648545685	203,418527
AT1G28260.1	0,47482289	-0,249542953	0,75240603	239,9664995
AT1G28270.1	0,470335598	-1,294285728	NA	0,624528975
AT1G28280.1	2,99E-05	1,048734235	0,001628669	822,3738949
AT1G28280.2	0,139753978	0,399353217	0,422853414	233,754909
AT1G28310.1	0,062054329	-0,47695499	0,275172053	201,140999
AT1G28320.1	0,074185475	-0,271244055	0,302255162	514,6086601
AT1G28330.1	0,160872374	0,2985887	0,453781261	22775,448
AT1G28340.1	0,011594789	0,376108117	0,100986793	791,056557
AT1G28360.1	0,474200622	0,220798012	0,752029702	63,14313817
AT1G28370.2	0,029697812	1,104026585	0,179323542	251,5146241
AT1G28380.1	0,600800486	-0,192843932	0,828244715	123,8956622
AT1G28390.2	0,029946343	0,505003332	0,180171251	218,7516559
AT1G28400.1	0,820500746	-0,076016798	0,93417096	72,17161325
AT1G28410.1	0,147888933	0,229468131	0,434943232	287,6306741
AT1G28420.1	0,009332687	-0,808024693	0,088502042	1443,503221
AT1G28440.1	0,143257017	-0,392250601	0,427742459	341,4209352
AT1G28470.1	0,028205627	-0,849848053	0,173884033	62,36583256
AT1G28480.1	0,837418321	0,083527895	0,941493464	171,9028281
AT1G28490.1	0,010845354	0,351672622	0,096994514	301,6865242
AT1G28490.3	0,002408367	0,611781058	0,03765862	276,2392832
AT1G28520.3	0,111881482	0,263794898	0,375214905	694,0442562
AT1G28520.4	0,036235085	-0,275513552	0,202208328	788,1843047
AT1G28530.2	0,027218304	0,300921085	0,170447977	293,97453
AT1G28960.3	0,11741946	0,310444821	0,385439138	428,3928394
AT1G28960.7	0,589618598	0,311948388	0,821729356	8,976665891
AT1G29040.1	0,192012326	0,270226025	0,493625111	555,6498468
AT1G29050.1	0,499736906	0,220660066	0,768277193	394,2912673
AT1G29070.1	0,154661766	0,350959465	0,444995495	4393,500754
AT1G29120.5	0,429223348	0,106493979	0,720917435	978,7130181
AT1G29150.2	0,478682686	0,097715669	0,754439318	1821,951638
AT1G29160.1	0,308705124	0,883310241	0,621978327	3,836360651
AT1G29170.1	0,922204759	0,020498283	0,973587799	652,3901429
AT1G29195.1	0,00086764	1,035108205	0,018614253	270,7533524
AT1G29200.3	0,141785248	-0,780480553	0,425983951	15,4758517
AT1G29220.1	0,959891573	0,008107151	0,986806167	313,446023
AT1G29240.1	0,656224372	0,233223775	0,858817278	5,963691594
AT1G29250.1	0,124335318	0,342033451	0,397948353	2025,124088
AT1G29260.1	0,824552808	-0,035063912	0,936048114	307,0070698
AT1G29280.1	0,875864045	0,07627096	0,957133063	33,40158122
AT1G29300.1	0,355498073	-0,500141791	0,662172997	9,288256143
AT1G29330.1	0,50220831	-0,126914096	0,769805915	235,1407037
AT1G29340.1	0,346692933	0,191376348	0,65538673	223,4150541
AT1G29350.1	0,749554955	-0,096708204	0,903241482	396,6814797
AT1G29370.1	0,442021383	0,156690731	0,730341256	1553,591889
AT1G29380.4	0,990853081	-0,015532716	NA	1,463482749
AT1G29400.3	0,254443869	0,238573027	0,56636906	908,5561878
AT1G29470.2	0,000557129	-0,497705771	0,013568855	377,1092256
AT1G29520.1	0,678808385	-0,196060821	0,870736094	11,69152239
AT1G29630.1	0,765144932	0,615878921	NA	0,711139321
AT1G29630.2	0,061465413	1,289402383	0,273776246	7,859582255
AT1G29630.3	0,745371354	-0,730419244	NA	0,391971578
AT1G29640.1	0,180091743	-1,005784253	0,479112922	19,57910481
AT1G29670.2	0,963085891	-0,018525438	0,988241308	1008,111541
AT1G29690.1	0,824855436	-0,025921767	0,936228524	620,2041547
AT1G29700.2	0,002681548	-0,653974704	0,040455044	1131,285579
AT1G29730.4	0,047281734	-0,443186598	0,236010177	352,8288592
AT1G29750.1	0,991574173	0,002700704	0,997006967	117,663895
AT1G29750.2	0,273819071	-0,716180143	0,586643666	5,718675278
AT1G29790.2	0,949493356	-0,007992692	0,982859642	372,2312847
AT1G29800.2	0,803614619	-0,044307834	0,927904456	227,4754821
AT1G29810.2	0,020045949	0,326982896	0,14244248	352,1318765
AT1G29820.2	0,152405812	0,21503796	0,442040621	271,9944256
AT1G29850.2	0,386257255	0,170236533	0,687103387	3048,688745
AT1G29860.1	0,371533988	-0,814017626	0,67494967	4,954789604
AT1G29880.1	0,177808664	-0,1526857	0,476150091	4323,093394
AT1G29900.1	0,444826064	0,160604649	0,732164711	1204,899799
AT1G29940.1	0,879022791	-0,051047201	0,958288183	541,4174799
AT1G29950.2	0,03054734	-0,321331945	0,182690478	801,6726286
AT1G29980.2	0,004924783	0,580498949	0,059446131	3189,992866
AT1G29990.1	0,126965379	0,324355916	0,402673403	1090,506494
AT1G30010.1	0,840749508	0,034138166	0,94327344	109,146178
AT1G30040.1	0,085736848	-0,984266738	0,326965763	68,43297705
AT1G30070.1	0,038537085	-0,484537255	0,209801689	1327,716364
AT1G30080.2	0,587824025	0,883387052	0,821224224	23,66014495
AT1G30090.1	0,915834181	0,020110111	0,972166041	408,888862
AT1G30100.1	0,580993866	0,284487828	0,816193936	259,0546035
AT1G30110.1	0,910021698	-0,019950264	0,969973499	164,3777263
AT1G30130.2	0,2977865	0,189146273	0,611642926	163,2228802
AT1G30190.1	0,853889212	-0,341868245	0,948606702	4,968771424
AT1G30210.2	0,000494012	0,35355493	0,012458345	1213,917704
AT1G30220.1	0,004245417	-0,850342001	0,054320495	752,0886587
AT1G30260.1	0,360187678	0,358751734	0,66592483	349,4883525
AT1G30270.2	0,417630153	0,175587339	0,711286875	769,6864258
AT1G30280.1	0,155971605	0,488115497	0,446944805	344,4905286
AT1G30290.1	0,461311273	-0,11652385	0,7434934	140,7080756
AT1G30300.4	0,000801648	0,592615237	0,017653863	276,736934
AT1G30320.1	0,011440726	0,587360931	0,100087572	290,9298454
AT1G30330.1	0,031978346	0,80145077	0,187744303	2134,383125
AT1G30360.1	0,00649775	-0,671928423	0,070494188	4271,878746
AT1G30380.1	0,216937783	-0,397399277	0,524323316	25554,17587
AT1G30410.3	0,004735061	-1,699877728	0,058021573	80,11543133
AT1G30410.5	0,125304857	-0,385160944	0,39997073	603,8003241
AT1G30440.1	0,096301447	0,237330093	0,347745119	453,5511389
AT1G30450.2	0,167219283	-0,226705329	0,462171804	348,5182873
AT1G30460.1	0,25157439	-0,207607073	0,563463631	334,1842854
AT1G30460.2	0,323382672	-1,7160969	0,635019856	13,29127111
AT1G30470.1	0,308084907	-0,446428574	0,621454959	174,6269575
AT1G30470.3	0,801622191	-0,046611244	0,927032035	378,8215361
AT1G30480.1	0,815605328	0,047939874	0,931841061	770,1397241
AT1G30500.2	0,628108584	-0,072521418	0,843354183	571,8407632
AT1G30520.2	4,12E-06	-0,856522755	0,000359114	641,6138893
AT1G30540.1	0,454591585	0,113707948	0,738959871	920,5349943
AT1G30570.1	0,002191784	-0,542235832	0,035432026	231,9887245
AT1G30580.1	0,771173771	0,028155728	0,913743908	1631,983629
AT1G30620.6	0,012563575	0,436003029	0,106482562	411,3964006
AT1G30630.1	0,955802904	0,008935754	0,985471054	632,8178969
AT1G30680.1	0,806902161	-0,045889469	0,929126003	778,4076931
AT1G30690.1	0,624063506	0,271056276	0,841290824	49,71497604
AT1G30760.1	0,021735246	0,885672829	0,149630927	110,9602772
AT1G30760.2	0,194737289	0,66093237	0,496611893	51,84611422
AT1G30810.3	0,724270377	0,066552801	0,892441408	228,0905502
AT1G30820.1	0,679885055	-0,078268658	0,87114521	942,7416126
AT1G30825.1	0,250929426	0,224307804	0,562718573	140,6231512
AT1G30840.2	0,188330827	-0,458193337	0,489589243	60,99093865
AT1G30890.2	0,083849619	0,237208237	0,322852419	461,4992082
AT1G30960.1	0,216929848	0,19186576	0,524323316	379,4601461
AT1G30970.1	0,001196878	-0,654222776	0,023287593	669,7497179
AT1G31070.2	0,931627964	-0,017902749	0,97646479	593,0206784
AT1G31120.1	0,894077554	0,02633425	0,964701946	809,5681192
AT1G31130.1	0,015749102	1,044702574	0,122755064	11,74772191
AT1G31160.1	0,648930178	0,089143962	0,854420363	1211,189892
AT1G31170.2	0,601398582	0,104085559	0,828595014	870,8411899
AT1G31180.2	0,003168182	-0,276067324	0,045094641	751,9685475
AT1G31190.1	0,383252763	0,137547989	0,684437465	2496,709413
AT1G31220.1	0,859551645	0,035085138	0,950927595	174,2922364
AT1G31230.1	0,832530682	-0,031010522	0,939303322	1450,582573
AT1G31260.1	0,791316567	0,107486803	0,922620453	1654,167444
AT1G31280.1	0,917878492	0,028201948	0,972620831	211,4102652
AT1G31320.1	0,143017547	-0,439688131	0,427379441	32,05096771
AT1G31330.1	0,000641603	-0,590047943	0,015090033	29680,7191
AT1G31335.1	0,978540232	-0,023856844	0,992774302	7,867326172
AT1G31340.1	0,819516963	0,029893113	0,933711599	1313,041247
AT1G31360.2	0,201194446	-0,218931438	0,505170201	129,402699
AT1G31360.5	0,52699317	0,096320602	0,785192326	336,8587592
AT1G31420.2	0,053957841	-0,353777351	0,253956964	1081,360124
AT1G31440.1	0,315973543	0,220259558	0,627921264	149,8507008
AT1G31480.1	0,349980953	-0,256885695	0,658059813	295,1851737
AT1G31500.1	0,388943947	-0,223831243	0,688998004	78,18149171
AT1G31600.4	0,745450997	0,057294347	0,902469463	138,0671823
AT1G31650.1	0,519260034	-0,178459144	0,780157415	680,4368137
AT1G31650.2	0,223371435	0,451128502	0,531702803	139,3316919
AT1G31660.1	0,850379377	-0,02224477	0,947616155	879,4278993
AT1G31690.1	0,000579763	1,097573809	0,013997737	60,90700374
AT1G31710.1	0,379147971	-0,675878979	0,681215069	180,0654445
AT1G31730.1	0,109817518	-0,349471317	0,371778346	721,5174302
AT1G31770.1	0,717489462	0,135003136	0,88914971	231,2195361
AT1G31780.1	0,873523448	-0,024885032	0,955976258	340,0897164
AT1G31800.1	0,455045363	0,134559251	0,739349414	1175,173098
AT1G31810.2	0,089763525	-0,42922185	0,335638649	342,8412283
AT1G31812.1	0,263937821	0,26855567	0,576617709	2909,077453
AT1G31830.2	0,234895169	0,198472766	0,544986467	910,2672293
AT1G31860.1	0,007274916	0,529654787	0,075549736	1166,615969
AT1G31870.1	0,953152483	-0,007348024	0,984317402	749,432088
AT1G31880.2	0,670815829	-0,287548382	0,866741147	6,47260534
AT1G31910.1	0,98984995	0,001792279	0,996505456	506,9282516
AT1G31930.6	0,718020437	0,056586469	0,889191967	723,549528
AT1G31970.1	0,054989642	0,287254453	0,256778175	1136,278577
AT1G32050.1	0,016149592	0,309558849	0,124781851	899,3881657
AT1G32060.1	0,01185265	-0,572034425	0,102343322	38086,82418
AT1G32070.2	0,340046969	0,194245415	0,649488844	1542,53475
AT1G32080.1	0,269586724	-0,173344523	0,582042278	4808,713416
AT1G32090.1	0,1109747	-0,44152125	0,373601278	167,4013098
AT1G32100.1	0,038665189	-0,441885269	0,210294081	612,6095943
AT1G32127.1	0,197655745	0,205988249	0,501035042	197,4078055
AT1G32130.1	0,000282986	0,361728558	0,00842471	1540,404839
AT1G32150.1	0,978286249	-0,009938937	0,99274337	26,42321715
AT1G32160.1	0,398903566	-0,140120701	0,697495731	1170,203389
AT1G32170.1	2,87E-05	-1,310266252	0,001596542	65,36846542
AT1G32190.1	0,22010726	0,797009056	0,52764459	13,19186825
AT1G32200.1	0,009470962	-0,467667963	0,08919128	1480,875305
AT1G32220.1	0,134258232	-0,299497145	0,413513192	2442,923926
AT1G32240.1	0,292455223	0,292361714	0,606203319	99,00689404
AT1G32240.2	0,453848779	0,29617242	0,738228438	34,14824184
AT1G32260.1	0,835386332	-0,047897979	0,940240062	230,1252021
AT1G32310.1	0,089800539	0,369749172	0,33572441	157,4343168
AT1G32330.2	0,029705696	0,252663823	0,179330647	333,1003429
AT1G32340.1	0,15585336	-0,317364471	0,446730648	271,7131699
AT1G32360.1	0,476419169	0,125640976	0,753408403	388,6158703
AT1G32380.2	0,848186234	-0,031009694	0,946613933	129,5979255
AT1G32400.2	0,188350764	-0,191552562	0,489589243	1292,575445
AT1G32410.1	0,971904338	-0,007495324	0,99060699	1070,617312
AT1G32450.1	0,004457519	-1,260222991	0,055942316	322,7557396
AT1G32470.1	0,979702415	-0,007400072	0,993012204	18335,02886
AT1G32500.1	0,642625588	-0,050920692	0,85044492	1399,530681
AT1G32520.1	0,133347882	0,449339427	0,412213997	2840,184672
AT1G32540.3	0,12736946	-0,367653058	0,403416261	949,9700745
AT1G32550.1	0,765832567	0,059589975	0,910790948	3586,792935
AT1G32580.1	0,031172181	0,303843721	0,185068255	5534,38795
AT1G32630.2	0,0655608	0,302180488	0,282796966	355,2052066
AT1G32640.1	0,006074139	-0,433006168	0,067644447	1042,416797
AT1G32690.1	0,757430415	0,0792306	0,906583302	867,1227865
AT1G32700.1	0,05259746	-0,532069669	0,249668286	243,3617135
AT1G32710.1	0,203639811	1,379646865	0,507986769	2,564701459
AT1G32730.1	0,462396323	-0,111462051	0,744203551	463,4855695
AT1G32750.1	0,577450282	-0,107074292	0,814401575	1404,556689
AT1G32790.1	0,010721033	0,336705453	0,096294683	1884,468697
AT1G32810.2	0,559881536	-0,099215491	0,804389459	586,1623733
AT1G32860.1	0,0093423	0,880631111	0,08855023	316,2848277
AT1G32900.1	0,025204162	-1,027271916	0,162843884	6954,315453
AT1G32990.1	0,331094188	0,205077252	0,641298591	3469,971823
AT1G33110.1	0,73311174	-0,094203678	0,89711583	1001,412976
AT1G33140.1	0,386900634	0,152290936	0,687403248	6430,807549
AT1G33170.1	0,010840089	0,437530513	0,096994514	3076,592341
AT1G33250.1	0,491817673	-0,158023006	0,763458998	86,21489956
AT1G33270.1	0,704256508	-0,095611162	0,882753973	990,5845718
AT1G33290.1	0,577264633	0,094677613	0,81436289	468,2203897
AT1G33330.2	0,262514417	0,214030579	0,575441754	145,2228835
AT1G33360.1	0,071554929	0,335492745	0,296168003	2853,305672
AT1G33390.1	0,734063875	-0,15672954	0,897551466	143,4896654
AT1G33400.1	0,48042562	-0,101726984	0,755678124	1032,358012
AT1G33410.1	0,492791888	-0,181673856	0,763970101	584,989391
AT1G33420.1	0,546872669	-0,120268922	0,797225873	364,7046966
AT1G33420.2	0,113425264	0,168681336	0,378139033	606,0788179
AT1G33470.2	0,090516175	-0,643760806	0,337405507	275,4273992
AT1G33490.1	0,0047837	-0,532606414	0,058379658	747,9891721
AT1G33520.1	0,006355035	-0,362131983	0,069595453	564,8697204
AT1G33540.1	0,777416822	0,091130255	0,916556964	100,7171291
AT1G33770.1	0,917752631	0,083327191	0,972591368	2,776702835
AT1G33780.1	0,575885054	0,082338039	0,813426714	1338,437786
AT1G33810.1	0,082699234	0,321934481	0,320241742	1490,702797
AT1G33811.1	0,061483529	-1,558606829	0,273776246	64,96007164
AT1G33970.4	0,474999987	0,125560295	0,752534126	2344,078143
AT1G33980.1	0,330659924	-0,105720117	0,641161058	534,6951426
AT1G33990.1	0,424436912	-0,275665574	0,716573938	75,65294391
AT1G34000.1	0,75727461	-0,076170676	0,906507847	5574,120086
AT1G34020.3	0,574350128	0,123347021	0,812638801	125,4927516
AT1G34030.1	0,369160381	0,154468967	0,673517392	6282,678025
AT1G34130.1	0,058990958	-0,43983214	0,267412449	739,6792646
AT1G34150.1	0,348462518	-0,145650543	0,656784385	206,1430238
AT1G34160.2	0,957427764	0,012922734	0,986148438	66,76337508
AT1G34190.1	0,572323137	-0,088939253	0,811281473	1116,825851
AT1G34210.2	0,558979049	0,262067581	0,804042532	47,13723614
AT1G34220.2	0,20202815	-0,191096563	0,506320342	649,0028093
AT1G34270.1	0,177738871	0,476974362	0,476150091	42,12393067
AT1G34300.1	0,919785708	-0,021637873	0,973154589	274,0854502
AT1G34320.2	0,106356824	0,281890958	0,365163101	382,1141866
AT1G34340.1	0,285716703	0,162444355	0,599837812	289,4958397
AT1G34350.1	0,195712247	-0,309449212	0,498221818	115,8185401
AT1G34370.2	0,149059967	0,291691825	0,437055389	331,0056917
AT1G34380.2	0,000869224	0,520552592	0,018638002	566,6275573
AT1G34420.1	0,013096134	0,90115314	0,109292305	71,15731987
AT1G34430.1	0,018736702	0,469269613	0,136437958	699,8053013
AT1G34550.2	0,011490099	-0,617383249	0,100350872	198,093741
AT1G34580.1	0,401617578	-0,52974252	0,699852244	22,08365564
AT1G34580.2	0,0857726	2,399163067	0,327003331	2,526343447
AT1G34630.1	0,000169662	-0,85433405	0,005832837	128,2702871
AT1G34750.2	0,052757964	0,382344303	0,250224839	863,4418117
AT1G34750.4	0,628146824	-0,094990153	0,843354183	72,50687232
AT1G34770.5	0,382868666	-0,252583797	0,684149313	49,61396798
AT1G34780.1	0,901514987	0,012632466	0,966878258	655,4414307
AT1G35190.1	0,718978089	-0,074904355	0,889681044	915,7995476
AT1G35210.1	0,001615322	3,055802175	0,028665292	7,890388588
AT1G35220.1	0,67925779	-0,354470613	0,870941014	8,108635168
AT1G35220.6	0,088314009	0,488649896	0,332565702	156,4121695
AT1G35220.7	0,312820013	0,579400068	0,625464014	6,674539225
AT1G35330.1	0,9447341	-0,031327454	0,98149131	27,91539665
AT1G35350.1	0,106012308	-1,065219124	0,364800866	11,81779037
AT1G35460.1	0,050193276	0,374256717	0,243424932	748,9348031
AT1G35470.1	0,956949977	0,028224539	0,985980901	14,59395806
AT1G35470.2	0,003595833	-0,393281906	0,048932215	1741,666775
AT1G35510.1	0,011762752	-0,376927915	0,101927333	220,5036778
AT1G35530.4	0,415738096	0,222349575	0,710249863	85,41373404
AT1G35660.1	0,008783876	-0,671253523	0,085326276	252,634809
AT1G35670.1	0,483061088	0,130296593	0,75762849	354,015434
AT1G35710.1	0,063807491	0,432322768	0,279305565	116,2389547
AT1G35720.1	0,558659561	0,302372753	0,803852005	656,1206016
AT1G35830.1	0,728116927	-0,372696801	0,894308328	4,074927111
AT1G35910.1	0,489665883	0,826326653	0,761964559	3,338076482
AT1G36050.2	0,947958016	-0,008726656	0,982209013	1515,467531
AT1G36160.1	0,462232563	-0,150256774	0,744130703	3195,590184
AT1G36280.1	0,57089807	0,075517882	0,810423751	667,6830123
AT1G36310.2	0,564500725	0,099639606	0,806714869	128,9181978
AT1G36320.1	0,002641084	0,538801841	0,040072808	2192,124989
AT1G36370.1	0,328504959	-0,212938684	0,639006937	908,1411041
AT1G36730.1	0,386315595	-0,125951739	0,687144625	8116,339733
AT1G36940.1	0,001663365	2,340802135	0,029108103	10,96525669
AT1G36940.2	0,045855178	1,213082881	0,232240614	10,46576617
AT1G36980.2	0,43333839	0,140747512	0,72360051	655,0458415
AT1G36990.1	0,129471147	-0,408598029	0,406563116	493,6054479
AT1G38065.1	0,256999884	0,292564968	0,569335365	51,41637684
AT1G38131.1	0,497438925	-0,236635303	0,766927674	96,42015208
AT1G42430.1	0,010938965	-0,91927309	0,097601734	241,8980432
AT1G42440.1	0,552554433	0,105681006	0,800602458	1248,736349
AT1G42470.1	0,2991603	-0,226818733	0,612964273	990,1266107
AT1G42480.1	0,042177129	0,333524211	0,221118803	230,5347651
AT1G42540.1	0,296615882	-0,186549354	0,610136201	215,3917643
AT1G42550.1	0,691690335	-0,070786718	0,87680495	3467,500428
AT1G42960.1	0,019526324	0,478299136	0,139951802	3520,834663
AT1G42970.1	0,136360091	-0,266215911	0,417318155	32419,62574
AT1G42990.1	0,753247737	0,059681962	0,904623964	685,8966603
AT1G43130.1	0,139684193	0,206038019	0,422707704	388,9515312
AT1G43170.3	0,713274199	-0,057285535	0,887508576	4088,392751
AT1G43190.3	0,914751118	-0,010887762	0,971593358	1385,686244
AT1G43580.1	0,326968807	0,171905618	0,637942862	482,8648048
AT1G43640.1	0,979315005	-0,004631605	0,992889251	332,1793283
AT1G43670.1	0,929553844	0,020165326	0,976073987	11105,38078
AT1G43690.1	0,885727924	-0,021798859	0,961381135	1038,567283
AT1G43710.1	0,007908289	-0,383678246	0,079939773	4727,841116
AT1G43760.1	0,186972849	0,735211867	0,48774691	7,340968845
AT1G43800.1	0,036139498	-1,010996726	0,201831851	38,33287468
AT1G43850.2	0,987958765	0,00350009	0,995822496	842,5397326
AT1G43860.1	0,965453588	0,006946286	0,988883371	312,6220722
AT1G43890.3	0,008664329	0,433061683	0,084604579	1043,125164
AT1G43900.1	0,419736716	-0,135746287	0,713103638	239,5630338
AT1G44000.1	9,15E-12	-1,816849409	8,32E-09	1053,107843
AT1G44110.1	0,994273147	-0,009415549	0,998115381	2,065967356
AT1G44130.1	0,971518502	0,028435954	0,990438077	5,629546688
AT1G44170.1	0,26357023	0,267817895	0,576310159	521,5396105
AT1G44170.3	0,327058122	0,780522186	0,637942862	4,633395045
AT1G44414.1	0,579100423	-0,122553896	0,815298536	85,12998383
AT1G44446.4	1,33E-05	-1,889144934	0,000881822	2161,498121
AT1G44575.3	0,021559534	-0,721252048	0,148841506	38041,38226
AT1G44750.1	0,0038904	0,592845928	0,051462558	335,998787
AT1G44750.6	0,031530588	1,750777748	0,186234382	8,570522956
AT1G44760.1	0,726720401	-0,209124781	0,893716337	7,267052877
AT1G44760.2	0,286789091	0,271365095	0,600569408	122,5419343
AT1G44770.1	0,659716544	0,07851826	0,860212243	890,5925127
AT1G44790.1	0,724266554	0,086454849	0,892441408	768,4654458
AT1G44800.1	0,211511224	1,988600892	0,517857191	751,119278
AT1G44820.1	0,600731369	0,146789392	0,828244715	225,8501415
AT1G44835.2	0,640075357	-0,058480257	0,849197489	728,4809921
AT1G44900.2	0,638834698	-0,237949876	0,848501852	39,28597442
AT1G44910.2	0,267808988	-0,168800746	0,580544895	1114,482684
AT1G44920.1	0,061515433	-0,259550524	0,273776246	2312,049159
AT1G45000.1	0,048259906	0,234020429	0,23866795	2346,654608
AT1G45110.1	0,173502717	-0,279662277	0,471396922	375,9794959
AT1G45130.1	0,832193242	0,418338397	NA	0,413132441
AT1G45150.1	0,699485978	-0,06487433	0,880306425	454,0615192
AT1G45170.1	0,002924203	0,668201922	0,042762501	809,2901303
AT1G45207.3	0,918187749	0,041744492	0,972620831	64,89961083
AT1G45230.1	0,029588857	0,444444707	0,178929276	1925,495559
AT1G45231.2	0,795221167	-0,040275604	0,924330141	210,8874128
AT1G45249.10	0,017770704	-0,834219698	0,132035553	150,214011
AT1G45474.1	0,076558512	-0,422638798	0,307377542	5720,80024
AT1G45688.1	0,313784233	0,289275668	0,626236589	802,6838235
AT1G45976.1	0,573630491	-0,074018809	0,812281791	385,7696327
AT1G46264.1	0,813561193	0,114698934	0,931114759	32,60753437
AT1G46480.1	0,251471304	0,542472254	0,563342415	93,4506833
AT1G47200.1	0,186718949	-0,234610668	0,487531533	793,7784156
AT1G47240.1	0,202761868	-0,28910082	0,506951344	288,9019006
AT1G47270.1	0,415812362	0,360268861	0,710256262	7,428518644
AT1G47310.1	0,014031144	0,485371355	0,113741892	129,8817963
AT1G47330.2	0,541397904	0,108013489	0,793998884	450,5426299
AT1G47380.1	0,000400374	1,289921514	0,010748102	99,30475932
AT1G47410.1	0,236955883	-0,46708413	0,547777427	99,42212959
AT1G47480.1	0,000187999	1,00349409	0,006302465	3023,896866
AT1G47490.1	0,704307782	0,056460695	0,882761628	1387,06086
AT1G47550.1	0,704502625	0,075979732	0,882819007	670,3134275
AT1G47550.2	0,083363334	0,724886892	0,321673047	32,88012054
AT1G47600.1	0,446912277	-0,211361642	0,733759829	31,21786256
AT1G47640.1	0,711002706	0,103081606	0,886067231	15079,07105
AT1G47670.1	0,253115937	-0,467843954	0,565148162	528,0414384
AT1G47710.2	0,17280405	0,232183692	0,470356857	279,6859806
AT1G47740.2	0,103088651	0,351931792	0,360271101	649,0805276
AT1G47830.1	0,31298634	0,184686839	0,625540599	539,8306072
AT1G47840.1	0,880864256	-0,036800765	0,959204792	149,1456405
AT1G47870.2	0,71531365	-0,263288569	0,888319277	6,551489199
AT1G47900.2	0,127149963	-0,35947874	0,402997237	226,297127
AT1G48040.1	0,00015789	-1,287656587	0,005545153	971,055325
AT1G48090.5	0,333889475	-0,368631688	0,643655654	508,9449835
AT1G48100.1	0,104801125	-0,74970538	0,362560509	44,87967227
AT1G48110.1	0,151519752	0,173182064	0,440613061	1268,533665
AT1G48130.1	0,626595836	0,569353839	NA	1,893359899
AT1G48160.2	0,490250965	0,118754373	0,762601773	590,267118
AT1G48175.4	0,029441091	-0,431736571	0,178423542	200,806848
AT1G48270.1	0,508613647	0,114583742	0,773617606	170,4774603
AT1G48280.1	9,84E-08	1,4006306	1,72E-05	305,5721709
AT1G48300.1	0,02770708	0,464169243	0,172203806	2594,715218
AT1G48310.4	0,345490087	-0,145051238	0,654305331	576,2619334
AT1G48320.1	0,112971627	0,238488794	0,377086539	411,9098812
AT1G48330.1	0,001009118	0,768790552	0,020673694	543,1487528
AT1G48350.1	0,435718402	0,164752833	0,725652789	3525,684552
AT1G48360.6	0,127465825	0,778258483	0,403605639	220,4304537
AT1G48380.1	0,002312598	0,509024633	0,036634547	973,7619938
AT1G48420.3	0,414505228	0,117065534	0,709334582	1646,80609
AT1G48440.1	0,010923294	0,425028731	0,097506429	850,4605636
AT1G48500.1	0,01113996	-0,919757446	0,098589786	2640,638154
AT1G48520.1	0,798118402	0,044665398	0,925497056	1046,03971
AT1G48520.2	0,504662981	-0,099447452	0,771420744	971,1252078
AT1G48540.3	0,778848448	0,040173581	0,916973328	401,027372
AT1G48620.1	0,049964398	-0,394688474	0,242966057	754,4681937
AT1G48640.1	0,053963175	0,909590125	0,253956964	33,82685932
AT1G48650.1	0,662825532	-0,097005918	0,862116501	819,2189971
AT1G48760.3	0,407772928	-0,118655647	0,70406979	310,6835964
AT1G48770.1	0,663194277	-0,103802524	0,862274983	67,49244237
AT1G48790.1	0,737189973	-0,059947136	0,898731212	438,9351472
AT1G48830.2	0,010708456	0,427541689	0,096240638	3490,319112
AT1G48840.1	0,337425159	-0,138290636	0,646893647	599,7442798
AT1G48850.1	0,42636725	0,099997387	0,718590499	964,7389169
AT1G48880.1	0,662988768	-0,123666886	0,862206684	65,57969145
AT1G48900.1	0,49467795	0,065025147	0,765151515	1384,339098
AT1G48950.1	0,067955841	-0,341926962	0,288011046	1575,865831
AT1G48960.1	0,014019511	1,025497205	0,113694742	18,33228784
AT1G49000.1	0,91354632	0,054018303	0,971417655	35,83905135
AT1G49010.1	0,025582948	-0,300462638	0,164513231	1889,234287
AT1G49040.2	0,740382445	-0,078045931	0,900498579	600,9409902
AT1G49050.1	0,119875947	0,398363773	0,390388311	141,5212373
AT1G49050.3	0,584946156	-0,192748911	0,819081525	39,32712096
AT1G49160.3	0,395858161	0,1328219	0,694754546	352,6573741
AT1G49170.1	0,625520411	0,115676069	0,842080606	163,7654581
AT1G49230.1	0,320406145	-0,484745639	0,6317137	78,68180916
AT1G49320.1	0,725610593	-0,093817577	0,893003691	101,6081737
AT1G49340.4	0,072740479	-0,255911562	0,298797035	1130,668768
AT1G49350.1	0,005932181	-0,665088571	0,066805288	158,5946366
AT1G49380.1	0,360537261	-0,168558153	0,666211639	2560,75782
AT1G49400.1	5,30E-07	0,986719695	6,79E-05	160,1822309
AT1G49410.1	0,195372306	0,260127106	0,497648121	966,0985264
AT1G49430.1	0,334621563	-0,432349699	0,644263171	56,75214813
AT1G49450.1	0,413233277	-0,311680989	0,708306712	247,492035
AT1G49540.1	0,197365557	-0,21957224	0,50070238	325,8033433
AT1G49580.1	0,446039426	0,145313691	0,733065721	1519,655299
AT1G49590.1	0,572488027	0,100128717	0,811443342	455,0557016
AT1G49620.1	0,045041383	0,466151081	0,229666398	1718,892689
AT1G49670.1	0,021144555	0,264013937	0,146991139	1534,057485
AT1G49740.1	0,402026937	-1,755749327	NA	0,483143286
AT1G49780.1	0,000647945	-1,144982445	0,015202588	453,771068
AT1G49820.1	0,231716515	-0,155960932	0,540879426	1254,227088
AT1G49870.2	0,054804048	0,748393728	0,256309575	41,07211242
AT1G49880.1	0,370250394	-0,167938534	0,674572333	223,2450761
AT1G49890.1	0,914595205	0,025803954	0,971572668	129,7940095
AT1G49950.3	0,252201248	0,152151522	0,563973524	286,7508683
AT1G49960.1	0,568558683	0,275984384	0,808980097	11,54623538
AT1G49970.1	0,884163914	0,029478581	0,960563737	5403,363693
AT1G49975.1	0,20991331	0,37681061	0,515804349	1042,221089
AT1G49980.3	0,157583756	0,276247914	0,449495195	274,347629
AT1G50000.1	0,317252931	-0,165335824	0,62920954	557,412647
AT1G50010.1	0,002895065	0,785604554	0,042527324	2896,279461
AT1G50030.2	0,154948088	-0,430182729	0,445350426	1946,61766
AT1G50120.1	0,00587315	-0,486555524	0,066339707	188,7750474
AT1G50170.3	0,001921647	0,619217566	0,032377267	1016,541969
AT1G50200.1	0,134442475	-0,184398088	0,41376442	3349,442701
AT1G50240.3	0,313395044	0,384506349	0,62609586	16,05885451
AT1G50250.1	0,031310399	-0,384071513	0,185382036	18098,26111
AT1G50300.1	0,184683706	0,1958037	0,485099032	411,4562632
AT1G50320.1	0,829435683	-0,054340411	0,937928483	2940,65156
AT1G50380.1	1,02E-05	-0,455704058	0,000726325	1577,841065
AT1G50420.1	0,830816445	0,046714857	0,938443738	391,8612242
AT1G50430.1	0,021846971	0,33358054	0,149872981	1176,326446
AT1G50440.3	0,734685432	-0,040941572	0,89777788	496,7057094
AT1G50450.1	0,888899506	-0,02462119	0,962178578	798,2028236
AT1G50480.1	0,204977025	0,284361162	0,509496816	1939,733727
AT1G50490.1	0,322019136	0,333988214	0,633360472	44,5461805
AT1G50500.4	0,688475992	-0,053064858	0,875384802	720,9954314
AT1G50510.1	0,702424935	0,065250808	0,881581242	305,6248254
AT1G50575.1	0,043190934	0,369410082	0,224238336	795,5052419
AT1G50590.1	0,94219877	0,022819821	0,980776743	133,2928007
AT1G50600.3	0,978282827	-0,005636088	0,99274337	421,6858953
AT1G50640.1	0,890471814	-0,018596553	0,963027134	1405,565675
AT1G50660.1	0,658774936	-0,056156225	0,859880905	493,7176168
AT1G50670.3	0,898091097	-0,022970492	0,966051227	498,0956371
AT1G50680.1	0,131260046	-0,922489517	0,40879802	3,571792728
AT1G50700.1	0,820167018	-0,042482693	0,934026004	495,5724558
AT1G50710.1	0,028603945	0,257889918	0,175494602	552,3853468
AT1G50730.3	0,951729576	-0,012791476	0,983899825	198,0889351
AT1G50840.1	0,644020343	-0,079780507	0,851456355	1241,978193
AT1G50900.1	0,602700764	0,122037285	0,829078765	3513,427529
AT1G50920.1	0,181725361	0,228260018	0,481492756	1413,756769
AT1G50940.1	0,364614134	0,156077281	0,66950882	247,0990214
AT1G51100.1	0,023172024	0,626271585	0,155417169	4121,475676
AT1G51110.1	0,168502575	-0,237612266	0,463812206	2530,156995
AT1G51130.1	0,000957053	0,786350865	0,019941491	343,1699835
AT1G51140.1	0,044784259	-0,656381419	0,228821947	155,3846597
AT1G51160.1	0,138501358	0,21398466	0,420756942	262,450764
AT1G51200.2	0,438833884	0,087032037	0,727966871	6645,857071
AT1G51310.1	0,400430123	0,108428687	0,6990884	676,6222893
AT1G51340.1	0,002168778	-1,017544701	0,035147333	195,6859329
AT1G51340.4	0,007511866	-2,177127608	0,077210445	7,236144927
AT1G51340.5	0,022560138	-0,926842154	0,153019823	34,94757999
AT1G51350.1	0,767592252	-0,114857276	0,911711138	72,13490781
AT1G51400.1	0,384278695	-0,289996044	0,685270367	5046,173067
AT1G51410.1	0,305938506	0,170714934	0,619115838	1833,002464
AT1G51440.1	0,971360436	0,021952889	0,990438077	5,795038599
AT1G51450.1	0,851923656	0,03340826	0,948212837	142,2536498
AT1G51510.1	0,454864847	0,103176201	0,739240479	1827,778778
AT1G51540.1	0,101373595	0,334534122	0,357366572	594,8716195
AT1G51560.1	0,043838304	0,301855829	0,226185401	694,9641661
AT1G51580.1	0,000951606	-0,815493322	0,019880996	240,7962417
AT1G51590.2	0,085216635	0,206309411	0,325709695	758,9497631
AT1G51610.1	0,016631724	0,337586949	0,127100189	336,3530768
AT1G51630.1	0,305938794	-0,285944135	0,619115838	281,1840397
AT1G51650.1	0,292180978	0,195141005	0,605953467	2150,588542
AT1G51660.1	0,183391875	0,278514935	0,483678901	204,4610002
AT1G51680.1	0,016815446	-1,810959783	0,127754954	6,551808771
AT1G51680.3	0,876167727	-0,056594047	0,957211741	120,5765484
AT1G51710.1	0,100660968	0,165942582	0,355762801	1320,685081
AT1G51720.2	0,319958127	0,145745345	0,631467395	843,5950298
AT1G51730.1	0,292255716	0,157119706	0,605953467	1053,764869
AT1G51740.1	0,06647995	0,269040242	0,284938025	188,3194783
AT1G51760.1	0,08545226	-0,579040144	0,326259366	242,4981542
AT1G51850.2	0,393756206	-0,324361792	0,692875499	496,6503962
AT1G51920.1	0,581605205	0,708112748	NA	1,000957219
AT1G51940.1	0,351556858	-0,158249408	0,65924711	689,0982859
AT1G51950.1	0,002774604	1,229997896	0,04144306	126,5014214
AT1G51965.1	0,528418949	-0,185494188	0,786151016	106,3846387
AT1G52080.2	0,995129129	0,001570742	0,998372838	70,84373639
AT1G52140.1	0,035620713	0,838452321	0,20005432	26,52226419
AT1G52150.1	0,001636433	0,944134026	0,028797905	131,4159464
AT1G52150.3	0,011936397	0,522397774	0,102890352	488,7563437
AT1G52155.1	0,001079373	2,104523912	0,021692348	7,900172018
AT1G52190.1	0,563176396	0,08736727	0,805989609	3522,593116
AT1G52220.1	0,046923607	-0,52448736	0,234895216	4443,822702
AT1G52245.1	1,37E-11	2,486313876	1,21E-08	992,4415013
AT1G52280.1	0,02900127	0,459607469	0,176833184	198,3581155
AT1G52310.1	0,430925088	-0,108595411	0,721961428	510,9540287
AT1G52320.1	0,699915398	0,12388838	0,880439737	84,23052594
AT1G52320.2	0,499307218	-0,30491687	0,768062367	31,67311932
AT1G52340.1	0,543328911	0,144116883	0,795169561	2340,030988
AT1G52360.2	0,643569787	-0,07831571	0,851207861	1755,543791
AT1G52360.3	0,76464565	0,03905896	0,910147192	981,4154369
AT1G52380.4	0,269611233	0,133461668	0,582063045	1380,449368
AT1G52420.1	0,233302262	-0,177090954	0,542723482	347,6232486
AT1G52500.2	0,89437629	-0,020554771	0,964947912	621,5347122
AT1G52510.1	0,011056873	-0,638904986	0,098294769	1701,925621
AT1G52520.1	0,632177196	0,093468909	0,845375609	239,9820063
AT1G52530.1	0,200355926	0,841825682	0,504360691	9,895308363
AT1G52540.1	0,002950617	0,543646927	0,043052141	548,710616
AT1G52560.1	0,001844501	-2,715480289	0,031334073	85,23564627
AT1G52560.2	0,020910157	-2,033593908	0,146035968	74,56542712
AT1G52565.1	0,116266926	-1,129656274	0,383599904	76,57616982
AT1G52570.3	0,829597663	0,039027302	0,937933534	7725,145455
AT1G52580.1	2,14E-07	1,563370847	3,25E-05	38,38079488
AT1G52590.1	0,003000415	-0,667379329	0,0435014	560,6802237
AT1G52600.1	0,461228113	0,103869227	0,743461678	2152,098958
AT1G52630.1	0,007627871	-0,363778566	0,077936598	129,7387705
AT1G52640.1	0,166090908	-0,259577423	0,460602516	119,7298954
AT1G52700.5	0,000279849	2,129078167	0,008360181	51,13935649
AT1G52740.1	0,097458034	0,286439786	0,349768522	2505,452767
AT1G52760.1	0,029251417	-0,81330258	0,1777964	57,98778707
AT1G52780.1	0,866433554	-0,026296003	0,953284298	385,575261
AT1G52820.1	0,000670072	4,57589681	0,015594397	2,810703762
AT1G52855.1	0,354620248	0,49856311	0,661398704	18,12671595
AT1G52870.2	0,051938407	-0,61166741	0,248314628	9671,6853
AT1G52920.1	0,283417632	0,436773745	0,597364744	21,52560466
AT1G52930.1	0,182387095	0,217574753	0,482615948	1120,693848
AT1G52980.1	0,80745144	0,035408844	0,929126003	756,6410899
AT1G53000.1	0,699330649	-0,057281011	0,880306425	318,8099887
AT1G53025.1	0,364809053	0,157430478	0,66964175	474,7478874
AT1G53025.2	0,000174846	0,76539682	0,005948261	330,1287141
AT1G53035.1	0,018984332	1,009295988	0,137728018	43,61725623
AT1G53040.6	0,821995093	-0,035405175	0,934857269	161,6512164
AT1G53050.2	0,268786779	-0,20316192	0,581241787	1257,345602
AT1G53100.2	0,48003144	1,589358081	NA	0,345402504
AT1G53120.1	0,469837625	0,13126935	0,749199263	326,3323158
AT1G53140.1	0,511879321	0,27208805	0,775212612	15,29581072
AT1G53160.3	0,883325728	0,058126665	0,960133457	178,7012211
AT1G53165.1	0,153153683	-0,249736652	0,443256651	509,4635588
AT1G53180.1	0,712436096	0,228024417	0,886822319	21,60951051
AT1G53210.1	0,545733043	0,099009156	0,79663003	949,7783644
AT1G53270.1	0,290968813	1,393309299	NA	1,75768454
AT1G53280.1	0,441266748	0,149367612	0,729917308	1107,995255
AT1G53290.1	0,004110394	0,38859812	0,053168275	465,3336057
AT1G53300.1	0,927185627	0,027340442	0,975494745	692,3323488
AT1G53310.1	0,012821389	-0,792302105	0,107863058	6604,317333
AT1G53320.1	0,009888151	-0,371574127	0,091613634	628,0087735
AT1G53345.1	0,282438491	0,2893559	0,59651168	477,8081538
AT1G53390.1	0,68503484	0,12122407	0,874161884	138,1034605
AT1G53400.1	0,667773288	0,105143084	0,864667751	244,3428029
AT1G53440.1	0,162917478	0,296843691	0,456147934	2277,837369
AT1G53490.1	0,83102056	-0,144446684	0,938511576	3,988703575
AT1G53490.2	0,676964984	-0,735003066	NA	0,727171765
AT1G53510.1	0,276339623	-0,183180671	0,589525095	749,7300217
AT1G53530.1	0,98661353	0,002815625	0,995244807	183,851376
AT1G53540.1	9,89E-05	-4,372566855	0,004003573	435,544817
AT1G53570.3	0,158368278	0,20544574	0,450575561	748,240333
AT1G53570.4	0,082866561	-0,323223618	0,320646092	518,0333974
AT1G53580.1	0,057204299	-0,372926016	0,262942008	437,6077836
AT1G53590.1	0,884687922	-0,059765094	0,96078588	168,9836987
AT1G53670.1	0,001933831	-1,293554481	0,032484544	821,3213164
AT1G53700.1	0,488012743	-1,412918948	NA	0,682762434
AT1G53708.1	0,92763375	0,146682902	NA	0,989395349
AT1G53710.1	0,878331221	0,018187479	0,958061422	217,3642535
AT1G53710.2	0,686623007	-0,316286983	0,874801781	4,72707871
AT1G53720.2	0,773362915	0,030624962	0,915040382	606,1825795
AT1G53730.1	0,097547675	-0,261396101	0,34991659	1345,24039
AT1G53750.1	0,138259173	0,168706568	0,420345347	2673,40643
AT1G53760.1	0,071861509	0,402363867	0,296820659	103,1277243
AT1G53800.1	0,250649594	0,141016519	0,562371827	1153,700986
AT1G53820.1	0,142964218	0,383343546	0,427319793	189,1413879
AT1G53830.1	0,113846255	-0,713160574	0,378602204	630,1861392
AT1G53840.1	0,06143108	0,493738718	0,273776246	355,9767823
AT1G53860.2	0,00351821	-0,519470632	0,048068265	65,55026976
AT1G53880.1	0,055247165	0,22537506	0,257488544	306,7505571
AT1G53910.2	0,068505041	0,232939775	0,289116124	1180,865737
AT1G53920.1	0,481070333	0,170442726	0,756043274	72,39822748
AT1G53940.2	0,001618216	2,192543289	0,028673814	16,63931319
AT1G54090.1	0,531734623	0,111152079	0,788206795	381,9884184
AT1G54100.1	0,223916317	0,333564854	0,532131779	2746,512189
AT1G54110.3	0,001142963	0,546348299	0,022552888	255,6842961
AT1G54115.1	0,139782032	0,198588613	0,422905562	253,1605678
AT1G54140.1	0,004598827	0,381377312	0,057013491	456,2032441
AT1G54150.1	0,289161273	-0,144268861	0,60305314	461,0959273
AT1G54170.1	0,258753409	-0,203738596	0,571356839	506,6012172
AT1G54200.1	0,687760488	0,194752	0,875211437	69,26918663
AT1G54210.3	0,094792056	0,314056062	0,34542059	146,2313399
AT1G54220.2	0,193880846	0,265781891	0,495884866	624,9749112
AT1G54270.1	0,124943748	0,175553009	0,399307184	7099,611221
AT1G54270.2	0,077853931	0,299126677	0,31028062	786,0956022
AT1G54310.2	0,73921208	0,060279684	0,899701674	789,0979742
AT1G54320.1	0,609921523	-0,054505617	0,833143082	2364,661693
AT1G54350.1	0,159535027	-0,280450027	0,451921492	1751,207957
AT1G54380.1	0,152538225	0,240614762	0,442261287	325,6988321
AT1G54385.3	0,034086887	0,752937768	0,195007618	64,96427553
AT1G54390.4	0,001289232	0,487756328	0,024517997	349,2457558
AT1G54450.1	0,12709851	-0,177677353	0,402932169	859,8003088
AT1G54460.1	0,222117202	-0,264153819	0,530160202	396,8239533
AT1G54490.2	0,151509879	-0,306223261	0,440613061	813,0080834
AT1G54500.1	0,698555288	0,06871257	0,879924841	2991,101277
AT1G54520.1	0,115090682	-0,335967756	0,380890751	3321,527377
AT1G54560.2	0,748938209	0,129216645	0,903150267	21,86930843
AT1G54610.2	0,70398374	0,070874139	0,882596931	844,2542113
AT1G54650.1	0,003326249	-0,620194528	0,046599265	217,4615051
AT1G54690.1	0,002573109	1,084902625	0,039350652	99,65459304
AT1G54710.2	0,425306535	-0,199735885	0,717514336	408,115443
AT1G54730.3	0,425533629	0,307468017	0,717762273	430,4305903
AT1G54730.5	0,604786548	0,124834644	0,830292192	114,8653785
AT1G54730.9	0,611598506	-0,268306561	0,834130091	8,143918394
AT1G54740.1	0,013099195	1,408944331	0,109292305	21,21094225
AT1G54780.1	0,023170932	-0,421319256	0,155417169	8514,511499
AT1G54790.1	0,069014973	-0,648450701	0,289859921	45,06735804
AT1G54820.1	0,140200285	-0,39500093	0,423515373	238,9019822
AT1G54870.1	0,145263203	-1,098329766	0,430917082	4,936435874
AT1G54940.1	0,366752761	-2,553825714	NA	0,418995076
AT1G54960.2	0,698492738	-0,162530954	0,879923886	24,89683311
AT1G54990.1	0,176410729	0,293362609	0,474625209	295,5635817
AT1G55040.1	0,527128167	-0,115371718	0,785308062	337,051691
AT1G55090.1	0,618522311	-0,095409152	0,838387496	403,1179504
AT1G55150.1	0,23259214	0,123481677	0,541967825	531,7683135
AT1G55160.1	0,268883563	0,238123606	0,581294706	657,4865822
AT1G55170.1	0,992521598	-0,00141117	0,9972926	572,2062202
AT1G55180.1	0,090619623	-1,531527103	0,337483847	5,95224556
AT1G55180.2	0,190355837	-0,625563365	0,491573832	98,96370221
AT1G55200.2	0,588006961	0,34450513	0,821289362	12,72541684
AT1G55230.1	3,88E-05	-1,876034603	0,001990729	21,16716947
AT1G55240.1	0,09065579	-2,376963887	NA	1,549283894
AT1G55250.5	0,268191934	0,134596796	0,58072266	759,6615056
AT1G55265.1	0,066594212	-0,473609426	0,285148046	195,1133595
AT1G55270.1	0,13625073	0,202237106	0,417161805	888,5479893
AT1G55300.2	0,242402499	0,138047623	0,553332576	712,2417567
AT1G55310.3	0,000679787	-0,568207065	0,015713913	663,4087199
AT1G55320.2	0,088828456	0,412542412	0,333767229	374,8600598
AT1G55325.2	0,527304939	-0,881522306	NA	1,504548774
AT1G55325.4	0,475870215	-0,194987954	0,753088698	1034,05527
AT1G55340.2	0,419099115	-0,101672446	0,712422932	3001,300444
AT1G55350.2	0,190549977	-0,35697234	0,491871364	809,1319898
AT1G55360.1	0,441976549	0,182934515	0,730318792	3641,513314
AT1G55460.1	0,389792526	-0,156577469	0,689705044	687,3095988
AT1G55480.1	0,004647406	-0,617112042	0,057397304	6096,800168
AT1G55510.1	0,051080717	0,320561579	0,245813162	382,0508813
AT1G55520.2	0,834965954	-0,026365564	0,940170679	708,214068
AT1G55535.1	0,814065295	-0,044179814	0,931364466	126,7065347
AT1G55535.2	0,194101285	-0,475378204	0,495961156	47,9030074
AT1G55540.1	0,347778015	-0,216011452	0,656285354	549,2604243
AT1G55610.1	0,298807137	0,343711061	0,612724409	59,27859945
AT1G55620.2	0,289483429	-0,229210052	0,603176644	352,8301151
AT1G55670.1	0,065946559	-0,323014614	0,2837827	22435,85602
AT1G55680.1	0,64218113	-0,069565446	0,850230938	1266,443512
AT1G55690.3	0,534074474	0,172521243	0,789577803	404,5818527
AT1G55730.1	0,977895525	0,003727243	0,9926956	508,9013696
AT1G55740.1	0,266504267	-0,901597366	0,57926714	137,6529525
AT1G55750.6	0,282851736	-0,220160571	0,596706503	352,4576161
AT1G55760.1	0,132933773	0,308664034	0,411649233	369,5297975
AT1G55790.1	0,027120955	1,009421777	0,170192812	19,11568452
AT1G55810.6	0,149642839	0,284490717	0,437795744	299,9406547
AT1G55830.2	0,046710814	0,248717729	0,234327387	143,6093479
AT1G55850.1	0,375836742	-0,320198684	0,678196031	293,546564
AT1G55860.1	0,247933805	-0,347303646	0,559408934	2650,788948
AT1G55870.1	0,89512684	-0,023903419	0,965150831	429,3814845
AT1G55880.1	0,088238478	-0,362409713	0,332416524	396,9662947
AT1G55910.1	0,051765281	0,327982995	0,247816841	4934,761906
AT1G55915.4	0,000160764	0,938439951	0,005619991	67,49553145
AT1G55920.1	5,49E-05	-1,448537369	0,002608897	2169,431329
AT1G56010.2	0,001163811	0,908943086	0,02286589	210,8665305
AT1G56050.1	0,129421537	0,296654682	0,4065053	956,8460322
AT1G56070.3	0,553296264	-0,118186393	0,801028621	14632,75813
AT1G56090.1	0,08830164	0,308181535	0,332558322	412,8595803
AT1G56145.2	0,575772294	-0,262883002	0,813389013	705,3419705
AT1G56170.2	0,106418006	-0,628615912	0,365280222	45,62241172
AT1G56180.1	0,106166458	-0,231780353	0,364947897	326,4281554
AT1G56190.2	3,75E-06	-0,630990531	0,000334234	25984,37365
AT1G56200.2	0,653201059	-0,078293539	0,856523857	1090,871779
AT1G56220.5	0,811378911	0,066805133	0,930516325	16828,96045
AT1G56230.1	0,000397004	-1,482894806	0,010680311	62,79881786
AT1G56230.4	0,000337209	-2,026448457	0,009557026	85,95114684
AT1G56260.1	0,828294751	-0,036838619	0,937394903	97,15400439
AT1G56280.1	0,160774669	0,645851288	0,453690516	22,17466876
AT1G56290.1	0,245363785	0,140291933	0,556614531	638,8326914
AT1G56300.1	0,013067648	-0,473776508	0,10918062	3786,788572
AT1G56300.2	0,008093035	-2,290977727	0,081073465	13,86270692
AT1G56345.1	0,10777372	0,253343682	0,367895113	265,7054585
AT1G56350.1	0,445161844	0,156646421	0,73245491	99,45640518
AT1G56420.1	0,190342384	0,223397671	0,491573832	248,3483391
AT1G56440.1	0,836710191	0,0297771	0,94113572	393,6867483
AT1G56450.1	0,141636071	0,171460001	0,425845119	1768,462936
AT1G56460.1	0,092722681	0,221861246	0,34174428	607,7602949
AT1G56500.1	1,19E-14	-1,731701121	1,79E-11	130,5503086
AT1G56500.2	0,454618951	-0,21438105	0,738959871	3866,84951
AT1G56500.3	0,002049269	-0,490084547	0,033742162	1215,6796
AT1G56560.1	0,209915034	-0,191379361	0,515804349	433,7545331
AT1G56570.2	0,029940303	0,557036195	0,180170917	43,81008338
AT1G56580.1	0,23413622	0,207616137	0,544026078	875,697119
AT1G56590.1	0,369131496	-0,190829628	0,673496129	133,3266869
AT1G56600.1	0,262331524	-1,091362418	0,575275004	26,08537027
AT1G56700.4	0,03300162	0,329392079	0,191309557	2447,64956
AT1G56710.1	0,956385427	0,139901959	NA	0,384698188
AT1G56720.2	0,583073733	-0,089238892	0,817788631	1529,316453
AT1G57540.2	0,009514924	0,594634469	0,089363018	703,983959
AT1G57590.1	0,150159462	0,275021402	0,438486719	342,4236596
AT1G57600.3	0,110943359	-0,351124083	0,373592779	172,8286393
AT1G57610.2	0,502468838	0,174398016	0,76996816	196,4022507
AT1G57620.1	0,008110422	-0,484478496	0,081143658	311,1842935
AT1G57680.2	0,216191179	-0,280157857	0,523198179	703,0587059
AT1G57720.2	0,285305127	0,131265062	0,599295615	3458,236231
AT1G57820.3	0,493194918	0,108117042	0,764200902	224,4250699
AT1G58025.6	0,138533997	-0,231187384	0,420823393	468,7845352
AT1G58030.1	0,259589549	0,164387291	0,572177302	1723,680038
AT1G58060.1	0,348222423	-0,266117688	0,656648478	409,9714016
AT1G58100.1	0,272815033	-0,295498045	0,585328483	230,1780622
AT1G58110.1	0,480918393	0,126923439	0,756039413	605,8345571
AT1G58120.1	2,14E-05	-1,154597886	0,001281113	374,3113093
AT1G58120.uORF1	2,61E-07	-2,049696942	3,84E-05	29,91861457
AT1G58200.1	0,784295349	-0,054755611	0,919900551	271,0153009
AT1G58220.2	0,682470604	-0,046475228	0,872868039	309,6934294
AT1G58230.1	0,18528284	-1,075806293	0,4860127	91,10163035
AT1G58230.3	0,236516551	-0,46468952	0,547150112	436,0185768
AT1G58250.1	0,5297094	-0,166413417	0,787275938	659,7805755
AT1G58250.2	0,921879718	0,035190595	0,973402385	31,16428838
AT1G58290.1	3,45E-05	-1,027014892	0,001807109	4680,127692
AT1G58340.1	0,805473523	-0,094232858	0,928601267	40,76399808
AT1G58350.2	0,819485196	-0,045363141	0,933711599	486,1571218
AT1G58350.3	0,135305989	0,311095641	0,415114653	182,463466
AT1G58360.1	0,013019805	-0,556773061	0,108885567	742,9180962
AT1G58370.1	0,746639256	-0,052099922	0,90270582	1131,643426
AT1G58440.1	0,003880499	-0,787935255	0,051401214	1878,511056
AT1G59520.1	0,017483711	0,385683031	0,13098788	163,7769288
AT1G59540.2	0,88879412	-0,155977027	NA	1,620031856
AT1G59600.1	0,862347839	-0,026843801	0,951902789	230,8062552
AT1G59610.1	0,686221321	-0,072241051	0,874754229	1318,886505
AT1G59640.1	0,772091508	0,031621387	0,914224402	1307,356716
AT1G59660.1	0,751221692	-0,248985035	0,903884775	46,86442552
AT1G59710.1	0,497454786	0,195447804	0,766927674	391,5866958
AT1G59710.3	0,995752138	-0,001327352	0,998563199	86,78790719
AT1G59720.1	0,792719997	-0,042903839	0,923402925	431,835264
AT1G59725.1	0,030487629	-0,842123724	0,182500911	387,0881303
AT1G59740.1	0,028793191	-1,675511348	0,176158326	5,681341911
AT1G59750.4	0,049714032	0,207846332	0,242276918	1537,13653
AT1G59760.1	0,117801646	-0,256107184	0,386174817	655,4164718
AT1G59820.1	0,281856717	-0,233706815	0,595862478	404,6671535
AT1G59840.2	0,603463936	-0,096652861	0,829510912	465,5894556
AT1G59870.1	0,049779408	1,910292837	0,242470689	5,833400773
AT1G59900.1	0,310757201	0,132607288	0,623723082	1186,840117
AT1G59940.2	0,295885306	1,156355933	0,609461037	19,76332236
AT1G59950.1	0,823378102	0,033326264	0,935438138	903,8291545
AT1G59960.1	0,688702929	0,441412932	0,875384802	2,465001775
AT1G59990.2	0,078916472	0,304003237	0,312666327	1508,768007
AT1G60000.1	0,62759315	0,093539896	0,84313956	11941,42177
AT1G60010.1	0,161559248	0,348600371	0,454480363	934,6646447
AT1G60030.1	0,836603458	-0,280164039	NA	1,53249832
AT1G60060.1	0,654050884	0,16651199	0,857065149	90,3831731
AT1G60070.1	0,886343073	-0,026597742	0,961510372	651,2468301
AT1G60080.1	0,103483729	0,234069609	0,360806231	229,3713444
AT1G60140.3	0,023550606	-0,346439878	0,156949945	1890,726371
AT1G60140.5	0,061319094	-0,400635211	0,273462869	537,9931821
AT1G60160.1	0,603803304	0,071710857	0,829800995	672,738927
AT1G60170.1	0,030749409	0,243079192	0,183365929	1055,005521
AT1G60190.1	0,543028368	-0,413419259	0,794967824	4,684328038
AT1G60200.1	0,193801839	-0,245866617	0,495884866	2309,64085
AT1G60230.1	0,573702978	-0,084129259	0,812281791	1257,396894
AT1G60360.1	0,809026183	0,134646858	0,929675089	12,61036865
AT1G60420.1	0,179491156	0,288228298	0,478345505	691,667975
AT1G60430.3	0,008264684	0,443203035	0,082119527	158,6307991
AT1G60460.2	0,224061974	0,242729752	0,532210274	157,5977223
AT1G60470.1	0,462224801	-0,983804192	NA	0,93260537
AT1G60490.1	0,655410065	-0,062576144	0,858204199	948,2898181
AT1G60550.1	0,900531392	0,023521338	0,966696027	1559,13529
AT1G60560.1	0,298953682	0,200742075	0,61274516	199,9429247
AT1G60590.1	0,27903657	0,731535356	0,592753682	200,2629666
AT1G60600.2	0,010377829	-0,379181994	0,094295435	483,3166659
AT1G60620.1	0,009578132	0,487235096	0,089762552	672,7269544
AT1G60640.7	0,363428242	-0,185207018	0,668657622	702,7037778
AT1G60650.2	0,037179527	-0,31695428	0,205516659	652,4986306
AT1G60660.1	0,509949212	0,147372896	0,774523431	268,7613468
AT1G60680.1	0,050612331	0,349844779	0,244607493	430,8489002
[truncated: 9,685 more rows]
