# Supplementary material for: Identification of Key Metabolic Pathways and Biomarkers Underlying Flowering Time of Guar (Cyamopsis tetragonoloba (L.) Taub.) via Integrated Transcriptome-Metabolome Analysis
Source: Genes (Basel). 2021 Jun 22;12(7):952. doi: 10.3390/genes12070952 (PMC8303896; doi:10.3390/genes12070952)
Supplement: Supplementary file 1 [file genes-12-00952-s001.zip › Supplementary Table8.csv]

MF Clusterprofiler
Pathway	Core genes
chlorophyll binding	ATCG00350	AT1G15820	ATCG00020	AT3G54890	AT1G44575	ATCG00340	AT3G61470	AT5G01530	AT3G47470	AT2G34430	AT1G61520	AT4G10340	AT2G05100	ATCG00280
structural constituent of ribosome	AT2G17360	AT3G60770	AT1G49400	AT1G74060	AT1G26740	AT3G22230	AT3G06320	AT5G20180	AT5G56940	AT5G09770	AT3G17170	AT3G27830	AT3G11940	AT4G35490	AT3G53020	AT3G59650	AT3G22450	AT1G15810	AT3G18880	AT5G53070	AT5G17870	AT5G64670	AT5G02450	AT3G01740	AT1G18540	AT2G18400	AT1G74050	AT2G36620	AT1G14620	AT3G18760	AT3G06700	AT3G52590	AT2G40010	AT1G09590	AT2G33450	AT5G52370	AT1G29070	AT5G02960	AT5G48760	AT3G27160	AT2G21580	AT5G56710	AT5G02610	AT4G31460	AT3G06680	AT1G70190	AT1G70600	AT5G04800	AT3G13580
channel activity	AT1G42540	AT3G51480	AT3G44160	AT2G23980	AT4G18160	AT5G54250	AT3G56950	AT1G55620	ATMG01190	AT5G60660	AT3G14810	AT5G33280	AT2G43950	AT3G17700	AT1G31880	AT2G24610	AT5G67500	AT2G26650	ATMG00410	AT3G18440	AT4G23400	AT1G05200	ATMG00640	AT1G32090	AT4G22200	AT2G26650	AT4G04340	AT4G01840	AT4G03560	AT5G49890	AT3G01100	ATMG00480	AT4G10380	AT1G30360	AT5G10490	AT3G53420	AT5G26240	AT4G30360	AT1G80760	AT4G00430	AT5G46240	AT3G02850	AT3G01100	AT2G36830	AT4G01470	AT2G37170	AT3G02850	AT1G25480	AT4G17340
passive transmembrane transporter activity	AT1G42540	AT3G51480	AT3G44160	AT2G23980	AT4G18160	AT5G54250	AT3G56950	AT1G55620	ATMG01190	AT5G60660	AT3G14810	AT5G33280	AT2G43950	AT3G17700	AT1G31880	AT2G24610	AT5G67500	AT2G26650	ATMG00410	AT3G18440	AT4G23400	AT1G05200	ATMG00640	AT1G32090	AT4G22200	AT2G26650	AT4G04340	AT4G01840	AT4G03560	AT5G49890	AT3G01100	ATMG00480	AT4G10380	AT1G30360	AT5G10490	AT3G53420	AT5G26240	AT4G30360	AT1G80760	AT4G00430	AT5G46240	AT3G02850	AT3G01100	AT2G36830	AT4G01470	AT2G37170	AT3G02850	AT1G25480	AT4G17340
unfolded protein binding	AT3G44110	AT3G13222	AT1G71220	AT1G80030	AT1G23100	AT3G46230	AT1G09210	AT5G61790	AT1G28210	AT3G62600	AT1G59725	AT5G56010	AT2G32120	AT5G37670	AT3G47940	AT4G24190	AT5G42020	AT2G20560	AT5G42020	AT5G12020	AT3G12580	AT5G52640	AT4G10250	AT2G29500	AT5G59720	AT1G53540
protein self-association	AT3G46230	AT4G15545	AT1G75820	AT4G11570	AT5G37670	AT2G41870	AT3G17040	AT3G57540	AT5G12020	AT4G10250	AT2G29500	AT5G59720	AT1G53540
DNA binding	AT5G67060	AT5G60910	AT4G31800	AT1G22640	AT3G06490	AT3G09660	AT2G30400	AT3G23240	AT5G03790	AT4G17500	AT2G45650	AT1G70510	AT5G16770	AT1G07270	AT2G31230	AT5G20850	AT5G52830	AT3G19580	AT3G62610	AT2G47260	AT3G04570	AT3G26680	AT5G65510	AT2G41690	AT2G36890	AT5G15800	AT5G64810	AT5G20850	AT2G22300	AT5G65230	AT1G63020	AT1G18400	AT2G44745	AT1G68320	AT5G57450	AT2G37260	AT4G23810	AT5G13080	AT3G25100	AT1G69780	AT5G27670	AT1G80840	AT5G65210	AT5G03680	AT4G00730	AT1G28370	AT1G20693	AT5G49330	AT1G54690
DNA-binding transcription factor activity	AT5G67060	AT2G45190	AT5G60910	AT4G31800	AT1G22640	AT3G06490	AT3G23240	AT5G03790	AT1G12630	AT4G17500	AT2G45650	AT5G18560	AT3G15510	AT1G70510	AT1G23420	AT5G16770	AT1G22490	AT1G72210	AT2G31230	AT5G08520	AT5G52830	AT3G19580	AT3G62610	AT2G37430	AT1G68190	AT1G69490	AT5G45580	AT3G50700	AT2G47260	AT5G61430	AT5G07580	AT5G56960	AT3G04570	AT2G42200	AT5G65510	AT5G51990	AT2G41690	AT2G36890	AT5G15800	AT5G64810	AT2G22300	AT1G02030	AT5G48250	AT3G07650	AT5G65230	AT2G17040	AT1G18400	AT4G13040	AT2G44745
transcription regulator activity	AT5G67060	AT2G45190	AT5G60910	AT4G31800	AT1G22640	AT3G06490	AT3G23240	AT5G03790	AT1G12630	AT4G17500	AT2G45650	AT5G18560	AT3G15510	AT1G70510	AT1G23420	AT5G16770	AT1G22490	AT1G72210	AT2G31230	AT5G08520	AT5G52830	AT3G19580	AT3G62610	AT2G37430	AT1G68190	AT1G69490	AT5G45580	AT3G50700	AT2G47260	AT5G61430	AT5G07580	AT5G56960	AT3G04570	AT2G42200	AT5G65510	AT5G51990	AT2G41690	AT2G36890	AT5G15800	AT5G64810	AT2G22300	AT1G02030	AT5G48250	AT3G07650	AT5G65230	AT2G17040	AT1G18400	AT4G13040	AT2G44745
sequence-specific DNA binding	AT5G67060	AT5G60910	AT4G31800	AT1G22640	AT3G06490	AT3G09660	AT5G03790	AT2G45650	AT1G70510	AT5G16770	AT1G07270	AT5G52830	AT3G19580	AT3G62610	AT2G47260	AT3G04570	AT2G41690	AT2G36890	AT5G15800	AT5G64810	AT2G22300	AT5G65230	AT2G44745	AT1G68320	AT2G37260	AT4G23810	AT5G13080	AT3G25100	AT1G69780	AT1G80840	AT5G65210	AT4G00730	AT5G49330	AT2G22430	AT5G15150	AT4G31550	AT3G46130	AT4G25480	AT2G04890	AT3G12250	AT3G55730	AT1G23380	AT2G24570	AT4G04450	AT1G68640	AT1G75390	AT4G39410	AT4G22070	AT1G76500
BP Clusterprofiler	Core genes
photosynthesis, light reaction	AT4G31390	ATCG00680	AT1G06680	AT4G18370	AT1G67740	AT1G79040	AT1G55670	ATCG00540	AT3G50820	AT1G60600	ATCG00720	AT1G50250	AT3G54050	AT3G27925	AT1G54780	AT1G45474	AT5G15250	AT4G02530	AT3G01480	AT4G04020	AT5G01920	AT1G71500	AT4G30950	AT3G46610	AT1G60950	AT1G15820	AT1G08380	AT1G55480	AT1G03600	AT4G22890	ATCG00020	ATCG01060	AT3G54890	AT1G16720	ATCG00340	AT3G61470	AT5G01530	ATCG00300	AT1G75690	AT3G47470	AT5G64040	AT2G34430	AT3G11670	AT1G61520	AT4G22890	AT4G10340	ATCG00730	AT5G54270	AT2G05100
photosynthesis	AT4G01050	AT3G55800	AT1G42970	AT2G20890	AT4G31390	ATCG00680	AT2G28605	AT1G06680	AT5G61410	AT4G18370	AT1G67740	AT1G79040	AT1G55670	ATCG00540	AT3G50820	AT1G60600	ATCG00720	AT1G50250	AT3G54050	AT3G26650	AT3G27925	AT1G54780	AT1G45474	AT5G15250	AT4G02530	AT5G38410	AT3G01480	AT4G04020	AT4G01800	AT1G64810	AT5G01920	AT1G71500	AT4G30950	AT3G46610	ATCG00350	AT1G77090	AT1G60950	AT1G15820	AT1G32060	AT1G08380	AT1G55480	AT1G03600	AT4G22890	AT1G56190	AT3G01500	ATCG00020	ATCG01060	AT3G54890	AT1G16720
response to heat	AT1G56300	AT3G08720	AT1G80030	AT5G17020	AT5G67300	AT3G46230	AT5G01820	AT2G25140	AT5G15450	AT5G62020	AT1G78080	AT1G28210	AT5G67030	AT2G38340	AT4G11660	AT5G56010	AT4G12400	AT2G32120	AT4G17750	AT5G37670	AT1G79550	AT2G46240	AT4G29520	AT5G58070	AT3G11020	AT3G25230	AT5G42020	AT4G36990	AT1G66080	AT3G22840	AT5G67030	AT5G03720	AT3G08970	AT5G42020	AT5G12020	AT2G20880	AT3G12580	AT1G56300	AT5G52640	AT4G10250	AT4G21320	AT2G47180	AT2G29500	AT5G59720	AT3G22830	AT1G74310	AT1G53540	AT2G26150	AT3G24500
response to temperature stimulus	AT3G23700	AT5G48030	AT4G30200	AT4G38840	AT3G08730	AT5G02810	AT3G54050	AT5G07350	AT3G04740	AT3G26650	AT5G13330	AT5G60970	AT1G05200	AT3G44110	AT3G59770	AT1G45474	AT4G26080	AT5G17020	AT2G18950	AT4G36930	AT4G04020	AT1G56300	AT3G08720	AT1G80030	AT5G17020	AT1G74960	AT5G67300	AT1G23740	AT2G39730	AT3G03050	AT3G46230	AT5G01820	AT2G25140	AT1G32060	AT5G15450	AT1G01120	AT5G62020	AT4G35790	AT3G01500	AT1G78080	AT3G06510	AT3G54890	AT1G28210	AT3G61470	AT5G05580	AT5G67030	AT5G20250	AT2G38340	AT3G47470
response to abiotic stimulus	AT5G04240	AT3G23700	AT1G10960	AT5G57040	AT5G48030	AT1G50250	AT1G15510	AT4G30200	AT4G38840	AT3G08730	AT1G25520	AT5G02810	AT1G67500	AT5G04140	AT4G23400	AT3G54050	AT5G07350	AT5G63860	AT4G10180	AT3G04740	AT2G32010	AT2G29650	AT5G58787	AT2G44830	AT3G26650	AT4G01970	AT1G68050	AT5G09530	AT5G13330	AT3G17800	AT5G60970	AT1G05200	AT5G35410	AT3G44110	AT5G43050	AT2G42620	AT3G59770	AT1G45474	AT2G18250	AT5G15250	AT1G50030	AT4G16340	AT1G32640	AT4G26080	AT5G39890	AT2G47450	AT3G21090	AT2G40950	AT4G24670
floral organ development	AT5G67060	AT2G45190	AT2G45650	AT3G15510	AT1G70510	AT1G23420	AT2G42200	AT5G15800	AT4G18570	AT2G01940	AT2G02850	AT3G63530	AT5G03680	AT2G31880	AT3G51060	AT4G28490	AT1G52150	AT3G45640	AT3G28860	AT1G72520	AT1G25250	AT2G31160	AT1G71830	AT4G20910	AT3G49500	AT2G41370	AT5G12330	AT4G09960	AT4G36380	AT1G52150	AT3G13490	AT2G45190
RNA biosynthetic process	AT5G67060	AT5G65410	AT5G60910	AT4G31800	AT3G06490	AT5G01630	AT2G30400	AT5G42900	AT3G23240	AT5G03790	AT5G28490	AT1G12630	AT4G17500	AT5G42900	AT5G18560	AT3G15510	AT1G70510	AT5G19650	AT1G22490	AT2G31230	AT5G20850	AT5G08520	AT5G52830	AT3G19580	AT2G42610	AT3G56710	AT2G37430	AT1G68190	AT1G69490	AT5G45580	AT3G50700	AT2G47260	AT5G61430	AT5G07580	AT5G56960	AT2G42200	AT5G65510	AT5G51990	AT2G41690	AT5G15800	AT5G64810	AT5G20850	AT1G07090	AT2G22300	AT1G02030	AT3G07650	AT1G63020	AT1G18400	AT4G13040
transcription, DNA-templated	AT5G67060	AT5G65410	AT5G60910	AT4G31800	AT3G06490	AT5G01630	AT2G30400	AT5G42900	AT3G23240	AT5G03790	AT5G28490	AT1G12630	AT4G17500	AT5G42900	AT5G18560	AT3G15510	AT1G70510	AT5G19650	AT1G22490	AT2G31230	AT5G20850	AT5G08520	AT5G52830	AT3G19580	AT2G42610	AT3G56710	AT2G37430	AT1G68190	AT1G69490	AT5G45580	AT3G50700	AT2G47260	AT5G61430	AT5G07580	AT5G56960	AT2G42200	AT5G65510	AT5G51990	AT2G41690	AT5G15800	AT5G64810	AT5G20850	AT1G07090	AT2G22300	AT1G02030	AT3G07650	AT1G63020	AT1G18400	AT4G13040
nucleic acid-templated transcription	AT5G67060	AT5G65410	AT5G60910	AT4G31800	AT3G06490	AT5G01630	AT2G30400	AT5G42900	AT3G23240	AT5G03790	AT5G28490	AT1G12630	AT4G17500	AT5G42900	AT5G18560	AT3G15510	AT1G70510	AT5G19650	AT1G22490	AT2G31230	AT5G20850	AT5G08520	AT5G52830	AT3G19580	AT2G42610	AT3G56710	AT2G37430	AT1G68190	AT1G69490	AT5G45580	AT3G50700	AT2G47260	AT5G61430	AT5G07580	AT5G56960	AT2G42200	AT5G65510	AT5G51990	AT2G41690	AT5G15800	AT5G64810	AT5G20850	AT1G07090	AT2G22300	AT1G02030	AT3G07650	AT1G63020	AT1G18400	AT4G13040
nucleobase-containing compound biodynthetic process	AT5G67060	AT5G65410	AT5G60910	AT4G31800	AT3G06490	AT5G01630	AT2G30400	AT5G42900	AT3G23240	AT5G03790	AT5G28490	AT1G12630	AT4G17500	AT5G42900	AT5G18560	AT3G15510	AT1G70510	AT5G19650	AT1G22490	AT2G31230	AT5G20850	AT5G08520	AT5G52830	AT4G01950	AT3G19580	AT2G42610	AT3G56710	AT2G37430	AT1G68190	AT1G69490	AT5G45580	AT3G50700	AT2G47260	AT5G61430	AT5G07580	AT5G56960	AT2G42200	AT5G65510	AT5G51990	AT2G41690	AT5G15800	AT5G64810	AT5G20850	AT1G07090	AT2G22300	AT1G02030	AT3G07650	AT1G63020	AT1G18400
CC Clusterprofiler	Core genes
ribosomal subunit	AT2G17360	AT3G60770	AT1G49400	AT1G74060	AT1G26740	AT3G22230	AT3G06320	AT5G56940	AT5G09770	AT3G17170	AT3G27830	AT3G11940	AT4G35490	AT3G53020	AT5G56670	AT3G18880	AT5G64670	AT3G20780	AT5G02450	AT1G48830	AT3G01740	AT1G18540	AT3G02560	AT1G74050	AT2G36620	AT1G14620	AT4G18100	AT4G29410	AT3G06700	AT5G39740	AT2G40010	AT1G09590	AT3G59540	AT1G29070	AT3G04920	AT3G04400	AT2G47110	AT5G02960	AT5G48760	AT2G21580	AT5G56710	AT5G02610	AT3G06680	AT1G70600	AT5G15750	AT3G23390	AT3G13580	AT5G47320	AT2G42710
cytosolic large ribosomal subunit	AT1G74060	AT3G22230	AT3G53020	AT5G02450	AT1G18540	AT1G74050	AT2G36620	AT4G18100	AT4G29410	AT3G06700	AT5G39740	AT2G40010	AT1G09590	AT3G59540	AT3G04400	AT5G48760	AT5G56710	AT5G02610	AT3G06680	AT1G70600	AT3G23390	AT3G13580	AT2G42710	AT2G19740	AT5G54600	AT3G09200	AT3G49010	AT2G20450	AT1G61580	AT3G53740	AT3G05560	AT1G26880	AT4G13170	AT3G09500	AT2G39460	AT1G67430	AT2G42740	AT2G43030	AT3G05590	AT3G10950	AT4G27090	AT3G16080	AT4G31985	AT1G02780	AT2G44120	AT1G32990
cytosolic ribosome	AT2G17360	AT3G60770	AT1G49400	AT1G74060	AT5G15650	AT3G22230	AT5G57290	AT3G52300	AT3G17170	AT3G11940	AT3G53020	AT5G56670	AT1G34430	AT3G18880	AT5G02450	AT1G48830	AT3G15200	AT1G18540	AT3G02560	AT1G74050	AT2G36620	AT4G18100	AT3G51260	AT4G29410	AT3G06700	AT5G39740	AT2G40010	AT1G09590	AT3G59540	AT3G04920	AT3G04400	AT3G22110	AT2G47110	AT5G02960	AT5G48760	AT2G21580	AT5G56710	AT3G12390	AT5G02610	AT3G06680	AT1G70600	AT5G15750	AT3G23390	AT3G13580	AT2G42710	AT2G19740	AT5G54600	AT5G64140	AT5G52650
plastoglobule	AT4G31390	ATCG00680	AT1G32220	AT5G19940	AT4G32770	AT3G50820	ATCG00490	AT2G46910	AT3G07700	AT4G04020	AT1G78140	AT1G71810	AT1G06690	ATCG00350	AT5G08740	AT2G39730	AT1G15820	AT1G31330	AT1G52590	ATCG00020	AT1G79600	AT3G54890	AT3G23400	ATCG00340	AT5G01530	AT2G20260	AT3G47470	AT4G38970	AT2G34430	AT1G61520	AT5G42650	AT2G34460	AT4G19170	AT4G10340	AT5G54270	AT2G05100	ATCG00280	AT2G39730
ribosome	AT2G17360	AT3G60770	AT1G49400	AT1G74060	AT5G15650	AT1G26740	AT3G22230	AT3G06320	AT5G57290	AT3G52300	AT5G56940	AT5G09770	AT3G17170	AT3G27830	AT3G11940	AT4G35490	AT3G53020	AT5G56670	AT1G34430	AT3G22450	AT1G15810	AT3G18880	AT5G64670	AT3G20780	AT5G02450	AT1G48830	AT3G15200	AT3G01740	AT1G18540	AT3G02560	AT1G74050	AT2G36620	AT1G14620	AT4G18100	AT3G51260	AT4G29410	AT3G06700	AT5G39740	AT2G40010	AT1G09590	AT3G59540	AT1G73230	AT1G29070	AT3G04920	AT3G04400	AT3G22110	AT2G47110	AT5G02960	AT5G48760
thylakoid membrane	AT5G66190	AT4G28750	AT5G37360	AT3G63490	AT2G36145	AT4G38160	AT4G05180	AT1G56180	AT1G51110	AT4G33630	ATCG00630	AT3G15360	AT4G01050	AT5G54290	AT1G42970	AT2G20890	AT1G73990	AT5G20140	ATCG00680	AT2G28605	AT5G23060	AT1G06680	AT1G51400	AT1G67740	AT1G79040	AT1G55670	ATCG00540	AT5G15700	AT1G54520	ATCG00070	AT3G50820	AT5G07020	AT5G12130	AT3G46780	AT5G47110	ATCG00490	ATCG00720	AT1G50250	AT5G23120	AT1G30380	AT2G29650	AT3G26650	AT3G27925	AT1G54780	AT1G45474	AT5G15250	AT2G42220	AT3G07700	AT4G02530
photosynthetic membrane	AT5G66190	AT4G28750	AT5G37360	AT3G63490	AT2G36145	AT4G38160	AT4G05180	AT1G56180	AT1G51110	AT4G33630	ATCG00630	AT3G15360	AT4G01050	AT5G54290	AT1G42970	AT2G20890	AT1G73990	AT5G20140	ATCG00680	AT2G28605	AT5G23060	AT1G06680	AT1G51400	AT1G67740	AT1G79040	AT1G55670	ATCG00540	AT5G15700	AT1G54520	ATCG00070	AT3G50820	AT5G07020	AT5G12130	AT3G46780	AT5G47110	ATCG00490	ATCG00720	AT1G50250	AT5G23120	AT1G30380	AT2G29650	AT3G26650	AT3G27925	AT1G54780	AT1G45474	AT5G15250	AT2G42220	AT3G07700	AT4G02530
chloroplast thylakoid membrane	AT1G73990	AT5G20140	ATCG00680	AT5G23060	AT1G06680	AT1G51400	AT1G67740	AT1G79040	AT1G55670	ATCG00540	AT1G54520	ATCG00070	AT3G50820	AT5G07020	AT5G12130	AT3G46780	AT5G47110	ATCG00490	ATCG00720	AT1G50250	AT5G23120	AT1G30380	AT2G29650	AT3G26650	AT3G27925	AT1G54780	AT1G45474	AT5G15250	AT2G42220	AT3G07700	AT4G02530	AT2G47450	AT3G01480	AT4G09010	AT4G20360	AT5G14740	AT4G04020	AT2G45180	AT1G80030	AT1G71500	AT4G28660	AT3G46610	AT1G06690	ATCG00350	AT1G52220	AT3G20660	AT2G39730	AT1G14345	AT3G16140
plastid thylakoid membrane	AT3G50820	AT5G07020	AT5G12130	AT3G46780	AT5G47110	ATCG00490	ATCG00720	AT1G50250	AT5G23120	AT1G30380	AT2G29650	AT3G26650	AT3G27925	AT1G54780	AT1G45474	AT5G15250	AT2G42220	AT3G07700	AT4G02530	AT2G47450	AT3G01480	AT4G09010	AT4G20360	AT5G14740	AT4G04020	AT2G45180	AT1G80030	AT1G71500	AT4G28660	AT1G20340	AT3G46610	AT1G06690	ATCG00350	AT1G52220	AT3G20660	AT2G39730	AT1G14345	AT3G16140	AT1G15820	AT1G32060	ATCG00670	AT3G12345	AT1G31330	AT1G55480	AT1G03600	AT4G22890	AT3G01500	AT3G45140	ATCG00020
chromosome	AT5G20850	AT3G59550	AT3G05740	AT3G26680	AT5G20850	AT1G22260	AT5G57450	AT3G25100	AT5G27670	AT1G04730	AT1G20693	AT1G54690	AT1G26840	AT2G40550	AT5G65360	AT5G22110	AT4G24710	AT1G21690	AT1G52530	AT2G30620	AT1G20693	AT2G45700	AT1G51130	AT1G08880	AT4G00990	AT2G45280	AT5G02820	AT5G48600	AT5G41880	AT3G54630	AT4G17760	AT1G78650	AT5G04320	AT4G23800	AT5G54260	AT2G32590	AT5G44635	AT5G05490	AT1G67320	AT2G01120	AT1G10930	AT5G27740	AT3G52115	AT2G32180	AT3G54560	AT2G45490	AT1G22260	AT5G63960	AT1G11950
[truncated: 259 more columns]
